# Supplementary material for: Towards Greater Standardisation in Benthic Trait Research to Support Application to Environmental Management
Source: Ecol Evol. 2025 Mar 4;15(3):e71072. doi: 10.1002/ece3.71072 (PMC11879613; doi:10.1002/ece3.71072)
Supplement: Supplementary file 2 — Data S1. [file ECE3-15-e71072-s001.xlsx]

## Sheet: Trait_Sample
Title	DOI	Authors	Article_Type	Classification	Traits_Modalities	Method	Geographic_Location
A biological trait approach to assess the functional composition of subtidal benthic communities in an estuarine ecosystem	https://doi.org/10.1016/j.ecolind.2012.02.004	van der Linden et al. (2012)	Res Ar	NA	Feeding (predator, herbivore, deposit-feeder, filter-feeder), mobility (sessile, swim, burrow, crawl, walk), habitat (infaunal, epifaunal), body size (very-small (<1 cm), small (1-3 cm), medium (3-10 cm), large (>10 cm)), life span (short (<1 year), medium (1-5 years), long (>5 years)), reproductive technique (gonochoristic, hermaphrodite), reproductive frequency (twice every year, once per year …	Rao's quadratic entropy, functional redundancy (FD/H'), CoIA, FCA	Portugal
A bioturbation classification of European marine infaunal invertebrates	https://doi.org/10.1002/ece3.769	Queirós et al. (2013)	Res Ar	NA	Mobility (from 1, i.e., living in a fixed tube, to 4, i.e., free three dimensional movement via burrow system), sediment reworking (from 1, i.e., epifauna bioturbating at the sediment-water interface) to 5, i.e., regenerators that excavate holes)	BPc (Community Bioturbation Potential)	European (shelf?)
A comparison of physical disturbance and pollution stressors in sandy beaches using nematode functional biological traits	https://doi.org/10.1007/s11852-022-00884-1	Mitwally (2022)	Res Ar	NA	Feeding (predator, scavenger, epistrate, deposit)	Difference/similarity analysis	Alexandrian coast of Egypt
A functional perspective of nematode assemblages as proxy of quality in tropical estuarine tidal flats	https://doi.org/10.1016/j.marenvres.2023.105922	Justino et al. (2023)	Res Ar	NA	Morphological (tail: short/rounded, conical, clavate, elongated/filiform; cuticle: smooth, anulated, striated, rows of dots, punctuated; amphids: pocket, single spiral, multi spiral, slit, circular), life history strategy (c-p value: extreme colonizer (c-p 1), colonizer (c-p 2), intermediate (c-p 3), persister (c-p 4), extreme persister (c-p 5)), trophic structure (trophic guilds: 1A, 1B, 2A, 2B)	Fric, Feve, Fdiv, Fdis, Fori, Fspe, Fvuln (functional vulnerability), FOR (functional over-redundancy), nMDS, RLQ analysis	northeastern Brazil
A generic approach to develop a trait-based indicator of trawling-induced disturbance	https://doi.org/10.3354/meps13840	Beauchard et al. (2021)	Res Ar	NA	Fragility (robust, intermediate, fragile), burrowing depth (>15 cm, 5-15 cm, 0-5 cm, 0 cm), body length (<1 cm, 1-3 cm, 3-10 cm, 10-20 cm, <20 cm), age at maturity (<1 year, 1-3 years, >3 years), life span (<1 year, 1-3 years, 3-10 years, >10 years), motility (crawler-swimmer, crawler, tubiculous, sessile), offspring type (juvenile, larva, egg), offspring size (>1500 microns, 500-1500 microns, 10…	Centred Principal Component Analysis (PCA) of the species x standardised traits matrices, Community Weighted Mean (CWM)	Bay of Biscay and North Sea (Dutch sector)
A knowledge platform to inform on the effects of trawling on benthic communities	https://doi.org/10.1016/j.ecss.2017.01.001	Muntadas et al. (2018)	Res Ar	NA	Position (emergent, surface, surface burrowing, deep burrowing), feeding (filter feeding, deposit feeding, predators, scavengers), motility (sessile (attached), sedentary, motile (crawlers), highly motile (swimmers)), size (large >10 cm, medium 5-10 cm, small <5 cm), other attributes (fragile, no protection, flexible, strong, regeneration, vermiform, hard shell)	Condition to Pressure Index (CPI), difference analysis	Mediterranean Sea (coastal)
A method for Identifying sensitivity of marine benthic invertebrates to ocean acidification through a biological traits approach	https://doi.org/10.1093/icesjms/fsac146	Gray et al. (2022)	Res Ar	NA	Acid-sensitive structures (external, internal, none), adult mobility (sessile, slow, free), reproduction strategy (broadcast, external brooding, internal brooding), larval stage (planktotrophic, lecithotrophic, direct development or non-pelagic)	TRS (Total Relative Sensitivity), Hot Spot Analysis (ArcMap)	Western North Sea
A multimetric approach to evaluate offshore mussel aquaculture effects on the taxonomical and functional diversity of macrobenthic communities	https://doi.org/10.1016/j.marenvres.2019.104774	Lacson et al. (2019)	Res Ar	NA	Feeding mode (surface deposit feeder, subsurface deposit feeder, carnivore, herbivore, suspension feeder), sensitivity to disturbance (sensitive, indifferent, tolerant, secon-order opportunistic, first-order opportunistic), lifespan (short (0-2 years), medium (2-5 years), long (>5 years)), body size (very small (0-1 cm), small (1-3 cm), medium (3-10 cm), large (>10 cm)), motility (burrower, crawl…	BTA, AMBI, RLQ analysis, FCA	Área Piloto de Produção Aquícola da Armona (APPAA, Portugal)
A process-driven sedimentary habitat modelling approach, explaining seafloor integrity and biodiversity assessment within the European Marine Strategy Framework Directive	https://doi.org/10.1016/j.ecss.2013.07.007	Galparsoro et al. (2013)	Res Ar	NA	Lifespan (<2 years; 2–5 years; 5–10 years; >10 years); Maturity (<1 year, 1 year, 1–2 years, 2–3 years, 3–5 years); Generation Time (<1 year, 1 year, 1–2 years, 3–5 years); Size (Very small (<1 cm), Small (1–2 cm), Small-medium (3–10 cm), Medium (11–20 cm), Medium-large (21–50 cm), Large (>50 cm)); Flexibility (High (>45°), Low (10–45°), None (<10°)); Living habit (Attached, Burrow dwelling, Erec…	NA	Bay of Biscay
A trait-based approach to assess niche overlap and functional distinctiveness between non-indigenous and native species	https://doi.org/10.1111/ele.14315	Vivó-Pons et al. (2023)	Res Ar	NA	Size (0-10, 11-20, 21-50, 51-100, >100 mm), adult life span (<1, 1-3, 3-6, 6-10, >10 years), reproductive type (semelparous-monotelic, iteroparous-polytelic, semi-continuous), developmental mechanism (fragmentation/fission, direct, lacithotrophic, planktotrophic, ovoviviparous), environmental position (infauna deep, infauna middle, infauna top, interface, epibenthic, bentho-pelagic, epilithic, ep…	Taxonomic Distinctness (TD), Rao's Q	Swedish coastline
A Trawl Disturbance Indicator to quantify large scale fishing impact on benthic ecosystems	https://doi.org/10.1016/j.ecolind.2011.11.020	de Juan and Demestre (2012)	Res Ar	NA	Position (deep burrowing, surface burrowing (first cm), surface, emergent), feeding (scavengers, deposit feeders/predators, filter feeders), motility (highly mobile (swimming), mobile (crawling), sedentary, sessile (attached)), size ((cm) small (<5), medium (5-10), large (>10)), other attributes (hardshell, vermiform, regeneration, strong flexible, no protection, fragile shell/structure)	TDI, MDS, PCoA	Spanish Mediterranean continental shelf (44 m, 88 m)
Application of biological traits to further our understanding of the impacts of dredged material disposal on benthic assemblages	https://doi.org/10.1016/j.marpolbul.2016.02.031	Bolam et al. (2016)	Res Ar	Response-Effect	Morphology (soft-bodied, tunic, exoskeleton, crustose, cushion, stalked), egg development (asexual, pelagic eggs, benthic eggs, brooded eggs), living habit (tube-dwelling, burrow-dwelling, free-living, crevice-dwelling, epiphytic, attached to bed), sediment position (surface, 0-5cm deep, 5-10cm deep, >10cm deep), mobility (sessile, swim, crawl/creep, burrower), maximum size (<10mm, 10-20mm, 21-10…	Fuzzy Correspondence Analysis (FCA)	UK (England)
Approach to assess consequences of hypoxia disturbance events for benthic ecosystem functioning	https://doi.org/10.1016/j.jmarsys.2013.06.001	Gogina et al. (2014)	Res Ar	NA	Motility (sedentary, limited free movement, freely motile in/on sediment, semi-pelagic), feeding (suspension, deposit feeder, predator, scavenger, grazer, parasite or commensal), habitat structure (permanent burrow, hole/pit/or non-permanent burrow, tube, creating troughs or trampling across sediment surface, forming biogenic epibenthic structures), sediment transport (surface-to-deep, deep-to-su…	Rao's Q, FCA, CoIA, difference analysis	SW Baltic Sea
Arctic coastal benthos long-term responses to perturbations under climate warming	https://doi.org/10.1098/rsta.2019.0355	Al-Habahbeh et al. (2020)	Res Ar	NA	Body size (small, small/medium, medium/large, large, indeterminate), longevity (1-2yr, 3-5yr, 3-10yr, 6-10yr, 10-20yr, >20yr, NA), motility (no mobility, attached, medium mobility, low mobility, high mobility, medium/high mobility), living habit (attached, no mobility, epiphytic/zoic, free-living, burrowing, crevice-dwelling, tube-dwelling), feeding habit (filter/suspension feeder, predator, surf…	BTA, CWM	Svalbard Archipelago (Smeerenburgfjorden and Kongsfjorden fjords)
Are non-indigenous species hitchhiking offshore farmed mussels? A biogeographic and functional approach	https://doi.org/10.1016/j.marpolbul.2021.112776	Piló et al. (2021)	Res Ar	NA	Feeding group (subsurface-deposit-feeder, surface-deposit-feeder, suspension-feeder, predator, parasite, grazer, herbivorous), body size (very-small (<1cm), small (1-3cm), medium (3-10cm), large (>10cm)), motility (sessile, swimmer, crawler, burrower), fouling type (hard body, soft body, free-living), reproductive mode (asexual, sexual brooding, sexual internal, sexual external), larval type (ben…	AMBI	Algarve coast (southern Portugal)
Assessing Benthic Responses to Fishing Disturbance Over Broad Spatial Scales That Incorporate High Environmental Variation	https://doi.org/10.3389/fmars.2018.00405	Lundquist et al. (2018)	Res Ar	Response-Effect	Mobility (sedentary or only moving within fixed tube structure, limited free movement, freely motile in or on sediment, sedentary or only moving within fixed tube structure, freely motile in or on sediment, n/a), feeding (deposit feeding, deposit feeding or suspension feeding, suspension feeding, n/a, predator or scavenger), longevity (short-lived, intermediate-lived, long-lived, n/a), size (smal…	Similarity analysis, DistLM	New Zealand (64-1950 m)
Assessing biological invasions in European Seas: Biological traits of the most widespread non-indigenous species	https://doi.org/10.1016/j.ecss.2016.02.014	Cardeccia et al. (2018)	Res Ar	NA	Life form (neuston, benthos, plankton, nekton, parasite, symbiont), sociability (colonial, gregarious, solitary), reproductive frequency (iteroparous, semelparous), reproductive type (asexual, self fertilization, sexual), haploid dispersal (low, medium, high), diploid dispersal (low, medium, high), feeding method (subsurface deposit feeder, surface deposit feeder, grazer, parasite, photoautotroph…	hierarchical cluster analysis using the Bray-Curtis similarity index, FCA, SIMPER analysis	European Seas: Baltic Sea, Western European Margin of the Atlantic Ocean and the Mediterranean Sea
Assessing cumulative human activities, pressures, and impacts on North Sea benthic habitats using a biological traits approach	https://doi.org/10.1093/icesjms/fsx205	Kenny et al. (2018)	Res Ar	NA	Egg development (asexual benthic reproduction, pelagic broadcast spawning), maximum size (size 11-21 mm, size 21-100 mm, size 101-201 mm, size 201-500 mm, size >500 mm), longevity (longevity 1-2 years, longevity 3-10 years, longevity >10 years), sediment depth (surface living (epifauna), shallow infauna (0-5 cm), moderate depth infauna (6-10 cm), deep infauna (>10 cm)), bioturbation mode (diffusi…	BTA, sensitivity calculations	UK (both shallow and deep, down to deep circalittoral)
Assessing ecological health in areas with limited data by using biological traits	https://doi.org/10.1016/j.marpolbul.2022.113900	Hewitt et al. (2022)	Res Ar	Response-Effect	Sensitivity categories: high sensitivity (seuspension feeders or photosynthesisers), medium (herbivores or surface deposit feeders), low (small, sub0surface deposit feeders that live near or on the sediment surface), neutral/unlikley to be negatively affected (those not in the other categories, primarily scavengers and deep dwelling subsurface deposit feeders and predators), possible benefit/unli…	Difference analysis	New Zealand coastal waters
Assessing functional diversity in marine benthic ecosystems: a comparison of approaches	http://dx.doi.org/10.3354/meps254011	Bremner et al. (2003a)	Res Ar	NA	Individual/colony size (small, small-medium, medium, medium-large, large), adult longevity (<2 yr, 2-5 yr, >5 yr), reproductive technique (asexual (budding), sexual (broadcast spawner), sexual (egg layer/brooder-planktonic larvae), sexual (egg layer/brooder-mini-adults), relative adult mobility (none, low, medium, high), degree of attachment (none, temporary, permanent), adult life habit (sessile…	FCA, CoIA	North Sea (shallow)
Assessing functional diversity of macrobenthic assemblages in sewage-affected intertidal shores	https://doi.org/10.1007/s40071-018-0211-8	Garaffo et al. (2018)	Res Ar	L-M-B	Depth penetration (surface, 0-8 cm, >8 cm), maximum size (very small (<1 cm), small(1-3 cm), medium (>3 cm)), development mode (planktotrophic, lecithotrophic, direct), feeding mode (deposit-feeder, filter/suspension feeder, opportunist/scavenger, grazer, predator), living habit (burrow dweller, attached, tube dweller, free living), relative adult mobility (none, low, medium, high), tolerance to …	AMBI, BTA, Fric, Feve, Fdiv, Fdis, PCA	Coast of Buenos Aires Province
Assessing functional redundancy in chronically trawled benthic communities	https://doi.org/10.1016/j.ecolind.2015.10.041	Muntadas et al. (2016)	Res Ar	NA	Infaulnal traits: environmental position (epibenthic, endobenthic top 2 cm, deep buried, other), habitat-motility (bivalve-sedentary, tube-sedentary, tube-motile, burrow-limited motility, burrow-freely motile, free living-freely motile, other), feeding method (deposit feeding, filter feeding, opportunistic/scavenger, grazer, commensalism), size (small (<1cm), medium (1-3cm), large (>3cm))' epifau…	BTA, FR, GLM	Mediterranean Sea (coastal)
Assessing Marine Ecosystem Health: The long-term effects of fishing on functional biodiversity in North Sea benthos	https://doi.org/10.1080/14634980301470	Bremner et al. (2003b)	Conference Paper	NA	Size (small, small-medium, medium, medium-large, large), body protection (low, low-medium, medium, medium-high, high), reproductive method (asexual: budding, asexual: fission, sexual: planktonic, sexual: mini adults), mobility (none, low, medium, high), movement method (sessile, burrow, borer, crawl, glide, swim, crevice-dweller), feeding method (filter/suspension, deposit, scavenger, predator), …	FCA	Western North Sea (55 m and 80 m)
Assessing sea floor functional biodiversity and vulnerability	https://doi.org/10.3354/meps14270	Beauchard et al. (2023)	Res Ar	Response-Effect	Substratum depth distribution (0, 0-5, 5-15, 15-30, >30 cm), biodiffusion (null, low, high), downward conveying (null, low, high), upward conveying (null, low, high), regenration (null, low, high), bioerosion (none, scarring, scraping/perforating, boring), biodeposition (null, low, high), biostabilisation (null, low, high), ventilation/pumping (null, low, high), burrow width (none, narrow, interm…	Rao's Q, FCA, MFA, DPCoA, sensitivity-vulnerability-recoverability analyses	Northeast Atlantic
Assessing sensitivities of marine areas to stressors based on biological traits	https://doi.org/10.1111/cobi.13181	Hewitt et al. (2019)	Res Ar	NA	Adult movement (sdentary, swimmer, crawler, rafter, drifter, byssus, slow burrower, fast burrower), living position (deep (>5 cm), middle (2-5 cm), top (top 2 cm), epibenthic, bentho-pelagic), feeding mode (suspension or filter, subsurface deposit, surface deposit, predator, scavenger, herbivore, miner or borer, photo synthesizer, photosynthetic endosymbionts chemosynthetic (bacteria in tissues),…	BTA, difference analysis	Deep 340-480 m (but where?)
Assessing the ecological risk to deep-sea megafaunal assemblages from seafloor massive sulfide mining using a functional traits sensitivity approach	https://doi.org/10.1016/j.ocecoaman.2021.105656	Boschen-Rose et al. (2021)	Res Ar	Response-Effect	Adult size (0-10mm, 11-20mm, 21-50mm, 51-100mm, >100mm), environmental position (deep (>5cm), middle (between 2 and 5 cm), top (in top 2 cm), interface, epibenthic, bentho-pelagic), living habit (tube/case dweller, burrow/crevice dweller, free, attached: erect branchi, attached: erect singular, attached: erect forming bed), feeding habit (suspension/filter feeder, deposit feeder, predator, scaven…	Sensitivity scoring	Kermadec Volcanic Arc, New Zealand EEZ
Assessing the recovery of functional diversity after sustained sediment screening at an aggregate dredging site in the North Sea	https://doi.org/10.1016/j.ecss.2011.01.006	Barrio Froján et al. (2011)	Res Ar	NA	Size (<0.5 cm, 0.5-0.9 cm, 1.0-2.9 cm, 3.0-5.9 cm, 6.0-9.9 cm, ≥10 cm), larval type (planktotroph, lecithotroph, direct development), relative adult mobility (none, low, medium, high), bodyform (short cylindrical, flattened dorsally, flattened laterally, ball shaped, long thin/thread like, irregular), degree of attachment (none, temporary, permanent), adult life habit (sessile, tube permanent att…	ITI (Infaunal Trophic Index), Somatic Production (Ps), BTA,	Humber Estuary, in the southern North Sea
Assessing the sensitivity of subtidal sedimentary habitats to pressures associated with marine activities	https://hub.jncc.gov.uk/assets/4204b127-cda2-418c-abd1-ba3589341535	Tillin and Tyler-Walters (2014)	Grey literature	Response-Effect	Maximum body size (very small (<1 cm), small (1-2 cm), small-medium (3-10 cm), medium (11-20 cm), medium-large (21-50 cm), large (>50 cm)), resource capture (feeding) type (passive suspension feeder, active suspension feeder, surface deposit feeder, sub-surface deposit feeder, scavenger, grazer, predator), environmental position (infauna, epifauna), life span (<1 year, 1-2 years, 2-3 years, 3-5 y…	Sensitivity scoring
Assessing the sewage discharge effects on soft-bottom macrofauna through traits-based approach	https://doi.org/10.1016/j.marpolbul.2021.113003	Vesal et al. (2021)	Res Ar	Response-Effect	Body form (vermiform, dorso-ventral compressed, laterally compressed, globose), environmental position (endofauna, epifauna, interface, epibiont), mobility (sessile, semi-motile, motile), life habit (no mov., swimmer, crawler, tube-builder, burrower), protection (no protection, tube, case, shell), maximum size (<5, 5-30, 30-80, >80 mm), longevity (≤1yr, 1-3yrs, 3-6yrs, 6-10yrs), reproductive freq…	AMBI, functional dispersion in functional space created by PCoA, CWM	Gulf of Trieste, Adriatic Sea
Assessment of ecosystem function following marine aggregate dredging	https://doi.org/10.1016/j.jembe.2008.07.011	Cooper et al. (2008)	Res Ar	NA	Size (<0.5cm, 0.5-0.9cm, 1.0-2.9cm, 3.0-5.9cm, 6.0-9.9cm, ≥10cm), larval type (planktotroph, lecithotroph, direct development), relative adult mobility (none, low, medium, high), bodyform (short cylindrical, flattened dorsally, flattened laterally, ball shaped, long thin/threa like, irregular), degree of attachment (none, temporary, permanent), adult life habit (sessile, tube permanent attachment…	AMBI, Rao's Q, inverse MDS ordination plot	UK (shallow)
Assessment of the subtidal macrobenthic community functioning of a temperate estuary following environmental restoration	https://doi.org/10.1016/j.ecolind.2012.04.020	Veríssimo et al. (2012)	Res Ar	NA	Feeding habit (deposit, suspension, scavenger, predator), size (small, small-medium, medium, medium-large, large), adult longevity (short (<2 years), medium (2-5 years), long (>5 years)), reproductive technique (gonochoristic, hermaphrodite), developmental mechanism (planktotrophic, lecithotrophic, direct), mobility (sessile, swim, crawl, burrow), body flexibility (<45 degrees, 10-45 degrees, <10…	BTA, nMDS	Western coast of Portugal (Montego estuary, <10 m)
Baseline patterns of structural and functional diversity of benthic amphipods in the western Arabian Gulf	https://doi.org/10.1016/j.marpolbul.2021.112054	Manokaran et al. (2021)	Res Ar	NA	Feeding behaviour (deposit feeders, filter feeders, grazer, omnivorous, predators, scavengers), trophic group (1, 2, 3, 4), behaviour (interstitial, fossorial and int., domicolous)	Fric, Feve, Fdiv, Similarity analysis	Western Arabian Gulf (3-58 m)
Benefits and shortcomings of non-destructive benthic imagery for monitoring hard-bottom habitats	https://doi.org/10.1016/j.marpolbul.2017.04.009	Beisiegel et al. (2017)	Res Ar	NA	Motility (sedentary, limited free movement, freely motile in/on sediment, semi-pelagic), feeding (suspension, deposit feeder, predator, scavenger, grazer, parasite or commensal), habitat structure (permanent burrow, hole/pit/or non-permanent burrow, tube, creating troughs or trampling across sediment surface, forming biogenic epibenthic structures), sediment transport (surface-to-deep, deep-to-su…	nMDS	Fehmarn Belt marine protected area (MPA)
Benthic community and biological trait composition in respect to artificial coastal defence structures: a study case in the northern Adriatic Sea	https://doi.org/10.1016/j.marenvres.2013.05.011	Munari (2013)	Res Ar	NA	Feeding (predator, herbivorous, deposit-feeder, filter-feeder), mobility (sessile, swim, burrow, crawl, walk), adult life habitat (infauna, epifauna), body size (small, medium, large), life span (short, megium, long), (reproductive technique (asex, sex: gonocoric, sex:hermaphrodite), larva (none (brooding), bentonic, planktonic-lecithotrophic, planktonic-planktotrophic), reproductive frequency (i…	Fourth root transformation, nmMDS	Northern Adriatic Sea (Italy)
Benthic community resilience in two differently impacted tropical estuaries: Taxonomic vs functional approaches	https://doi.org/10.1016/j.jenvman.2022.116264	Dias et al. (2022)	Res Ar	NA	Motility (swimmer, crawler, burrower, non-motile/semi-motile), feeding mode (carnivore, deposit feeder, suspension feeder, herbivore, omnivore, detrivore, predator, scavenger, parasite/commensal), living habitat (tube-dwelling, burrow-dwelling, free living, crevice dwelling, epiphytic), position in sediment (infauna, epifauna), body size ( very small (<1cm), small (1-3cm), medium (3.1-6cm), large…	BTA, FD, FR (FD/H'), FCA, DistLM	Northwest coast of India (< 20 m)
Benthic control freaks: Effects of the tubiculous amphipod Haploops nirae on the specific diversity and functional structure of benthic communities	https://doi.org/10.1016/j.seares.2013.07.013	Rigolet et al. (2014)	Res Ar	NA	Trophic group (filter feeder, carnivore-omnivore, surface deposit feeder, sub-surface deposit feeder), type of movement (swimmer, burrower, crawler, walker, none), habit (tube dwelling, burrow dwelling, free living), bioturbation (diffusive mixing, surface deposition, conveyor belt transport, no bioturbation, bulldozing), life span (short (<2 years), mdedium (2-5 years), long (>5 years)), ecologi…	BTA, AMBI, FCA	Bay of Biscay )15-35 m)
Benthic disturbance affects intertidal food web dynamics: implications for investigations of ecosystem functioning	https://doi.org/10.3354/meps09938	Cesar and Frid (2012)	Res Ar	NA	Feeding mode (suspension, suspension/re-suspended benthos, deposit, predator, opportunistic)	Difference analysis	NW England (Morecambe Bay)
Benthic ecological status of Algerian harbours	https://doi.org/10.1016/j.marpolbul.2017.09.049	Dauvin et al. (2017)	Res Ar	NA	Larval development (planctotrophic development, lecithotrophic development, direct development), lifespan (short life, medium life, long life), mobility (swimmer, walker, crawler, burrower, sessile), living position (epifauna, endofauna), bioturbation (no bioturbation, surface deposition, upward conveyor, downward conveyor, diffusive mixing), trophic group (surface deposit feeder, sub-surface dep…	BTA, FCA	Algeria
Benthic fauna and functional traits along a Polar Front transect in the Barents Sea - Advancing tools for ecosystem-scale assessments	https://doi.org/10.1016/j.jmarsys.2011.12.001	Cochrane et al. (2012)	Res Ar	NA	Motility (sessile, semi-motile, motile), feeding mode (filter feeder, interface/surface deposit feeder, deep deposit feeder), food type (prey (carnivore), encrusted matter (grazer), general deposited or suspended matter), bioturbator activity (surface depositor, diffusive mixer, upward particle transport, downward particle transport)	CA	Barents Sea (50-400 m)
Benthic fauna contribute to microplastic sequestration in coastal sediments	https://doi.org/10.1016/j.jhazmat.2021.125583	Coppock et al. (2021)	Res Ar	NA	Motility (organisms live in fixed tubes, limited movement, slow free movement through sediment matrix, free movement via burrow system), sediment reworking mode (epifauna, surficial modifiers, upward/downward conveyors, biodiffusers, regenerators), reworking types (epifauna, surficial modifiers, upward/downward conveyors, biodiffusers, regenrators), feeding type (predator, scavenger, herbivore, o…	BPc, BIPc, no analysis to visualise functional space (just differences quantifying analyses)	Plymouth (western English Channel, coastal)
Benthic Macrofauna Community Bioirrigation Potential (BIPc): Regional Map and Utility Validation for the South-Western Baltic Sea	https://doi.org/10.3390/biology11071085	Gogina et al. (2022)	Res Ar	Response-Effect	Feeding type, burrow type, depth	BIPc (bioirrigation potential), BPc, RF, dbRDA	South western Baltic Sea
Benthic nutrient fluxes in deep-sea sediments within the Laurentian Channel MPA (eastern Canada): The relative roles of macrofauna, environment, and sea pen octocorals	https://doi.org/10.1016/j.dsr.2021.103655	Miatta and Snelgrove (2021)	Res Ar	NA	Motility (motile, discretely motile, sessile/sedentary), feeding mode (suspension/filter feeder, surface deposit feeder, subsurface deposit feeder, omnivore, predator, scavenger), bioturbation (none, surface modifier, biodiffuser, upward conveyor, downward conveyor, ventilator)	BTA, DistLM, dbRDA	Laurentian Channel MPA (351–445 m depth, eastern Canada)
Benthic synecology in a soft sediment shelf: habitat contrasts and assembly rules of life strategies	https://doi.org/10.3354/meps13928	Beauchard et al. (2022)	Res Ar	Response-Effect	Body mass (very small (<0.34), small (0.34-2.60), medium (2.60-17.00), large (17.00-150), very large (>150.00 mg AFWD)), motility (sessile, tubiculous, crawler, crawler-swimmer), burrowing depth (surficial (or intermittently buried), intermediate (0-5 cm), deep (5-15 cm), very deep (>15 cm)), feeding type (deposit feeding, suspension-deposit feeding, suspension feeding, carnivory-scavenging, omni…	RLQ analysis	North Sea (Dutch sector)
Benthic transition zones in the Atlantic gateway to a changing Arctic ocean	https://doi.org/10.1016/j.pocean.2022.102792	Jørgensen et al. (2022)	Res Ar	NA	Size (small, small-medium, meidum, meidum-large, large), form (globulose, vermiform/elongate, dorso-ventral compressed, laterally compressed, upright), skeleton (calcareous, siliceous, chitinous, cuticle, none), movement (sessile/none, burrower, crawler, swimmer (facultative)), speed (none, low, medium, high), feeding (surface deposit feeder, subsurface deposit feeder, filter/suspension feeder, o…	RLQ and fourth-corner analysis	Arctic Ocean
Beyond the single index: Investigating ecological mechanisms underpinning ecosystem multifunctionality with network analysis	https://doi.org/10.1002/ece3.7987	Siwicka et al. (2021)	Res Ar	NA	Direction of sediment particle movement (surface to depth, depth surface, surface to surface, depth to depth), feeding mode (suspension, deposit, predator, scavenger, grazer), location in or on sediment (surface, attached, top 2 cm, deep), sediment structure (permanent burrow, simple hole or pit, tube structure, mound, trough, trampling), mobility (sedimentary or limited mobility, motile), body s…	Network analysis of traits (modularity analysis), DistLM	Whangateau Harbour, New Zealand
Biodiversity of benthic invertebrates and organic matter processing in shallow marine sediments: An experimental study	https://doi.org/10.1016/j.jembe.2004.09.013	Mermillod-Blondin et al. (2005)	Res Ar	NA	Mode of bioturbation, depth of burrowing, feeding behaviour, bio-irrigation behaviour, sediment reworking activity)	Difference analysis (=NA)	Sweden (coastal)
Biodiversity patterns of crustacean suprabenthic assemblages along an oligotrophic gradient in the bathyal Mediterranean Sea	https://doi.org/10.1016/j.dsr.2017.01.008	Almeida et al. (2017)	Res Ar	NA	Swimming activity, migratoory behaviour, bottom dependence, feeding habits	dbRDA	Mediterranean Sea
Biodiversity patterns of free-living marine nematodes in a tropical bay: Cienfuegos, Caribbean Sea	https://doi.org/10.1016/j.ecss.2009.08.002	Armenteros et al. (2009)	Res Ar	NA	Feeding type (selective deposit feeder, non-selective deposit feeder, epigrowth feeder, omnivore/predator), life strategy (from extreme coloniser to extreme persisters), tail shape (rounded, clavate-conicocylindrical, conical, long), body shape (stout, slender, long/thin)	No functional analysis	Cienfuegos Bay, Caribbean Sea (14 m)
Biodiversity, community structure and ecosystem function on kelp and wood falls in the Norwegian deep sea	https://doi.org/10.3354/meps13541	Harbour et al. (2021)	Res Ar	NA	Body size (small, small-medium, medium, medium-large, large), body form (globulose, vermiform/elongate, dorso-ventral compressed, laterally compressed, upright), skeleton (calcareous, siliceous, chitinous, cuticle, none), reproduction (asexual, sexual-external, sexual-internal, sexual-brooding), larval development (pelagic/planktotrophic, pelagic/lecithotrophic, benthic/direct), living habit (fre…	BTA, FCA	Norwegian deep sea (530 m)
Biodiversity–ecosystem functioning relationships in long-term time series and palaeoecological records: deep sea as a test bed	https://doi.org/10.1098/rstb.2015.0282	Yasuhara et al. (2016)	Res Ar	NA	Habitat (epifauna, infauna), feeding (deposit feeder, suspension feeder, scavenger, parasite), locomotion (crawler, swimmer), substrate (soft sediment, wood-fall), reticulate (yes/no), spinose (yes/no), tuberculate (yes/no), subcentral sulcus (present/absent), ridges (present/absent), smooth (yes/no), ala/winged (present/absent), outline (elliptical/rectangular, elongate, almond/trapezoidal, roun…	Fric, Feve, Fdiv, Fdis, Rao's Q, MDS	Mediterranean Sea
Biogeographical disparity in the functional diversity and redundancy of corals	https://doi.org/10.1073/pnas.1716643115	McWilliam et al. (2018)	Res Ar	NA	Growth rate (0-5, 5-10, 10-25, 25-50, 50-200 mm yr^1), skeletal density (0-1.2, 1.2-1.5, 1.5-1.8, 1.8-2.1, 2.1-3 g/cm^3), corallite width (0-1.5, 1.5-6, 6-12, 12-25, 25-100 mm), interstitial space size (based on morphological categories), colony height (based on morphological categories), surface area-to-volume ratio (based onn morphological categories), maximum colony size (0-50, 50-100, 100-200…	Fric, PCA	Pacific and Indian Ocean
Biological and biogeochemical methods for estimating bioirrigation: a case study in the Oosterschelde estuary	https://doi.org/10.5194/bg-17-1701-2020	De Borger et al. (2020)	Res Ar	NA	Burrow type (epifauna/internal irrigation, open irrigation, blind ended irrigation), feeding type (surface filter feeder, predator, deposit feeder, sub surface filter feeder), injection pocket depth (0-2 cm, 2-5 cm, 5-10 cm, >10 cm), mobility (from 1, i.e., living in a fixed tube, to 4, i.e., free three dimensional movement via burrow system), sediment reworking (from 1, i.e., epifauna bioturbati…	IPc, BPc, PCA, CoIA	Oosterschelde estuary (SW Netherlands)
Biological effects of long term fine limestone tailings discharge in a fjord ecosystem	https://doi.org/10.1016/j.marpolbul.2015.04.052	Brooks et al. (2015)	Res Ar	L-M-B	Adult life habit (tube (permanent), tube (semi-permanent), burrower, surface crawler), adult mobility (none mobility, low mobility, medium mobility, high mobility), degree of attachment (none, temporary, permanent), life duration (<1year, 1-5year, >5year), adult size (<5mm, 5mm to 1cm, 1-3cm, 3-6cm, 6-10cm, >10cm), sediment dwelling depth (0cm (surface), o-1cm, 1-5cm, 5-15cm, >15cm)	BTA, station-by-trait matrix	Norwegian fjord (70 m)
Biological trait profiles discriminate between native and non-indigenous marine invertebrates	https://doi.org/10.3391/ai.2021.16.4.01	Quell et al. (2021)	Res Ar	NA	Body length (<1cm, 1-3cm, 3-10cm, 10-20cm, >20cm), mobility (crawler, crawler-swimmer, swimmer, drifter, tubiculous, attached-sessile, planktonic, burrower), feeding method (deposit feeding, suspension feeding, deposit-suspension, carnivore, omnivore, parasite, scavenger, wood-boring, herbivore), longevity (<1 year, 1-3 years, 3-10 years, >10 years), age of maturity (<1 year, 1-3 years, >3 years)…	FCA, hierarchical k-means cluster analysis, Regularized Disciminant Analysis (RDA)	Western Europe
Biological traits analyses in the study of pollution gradients and ecological functioning of marine soft bottom species assemblages in a fjord ecosystem	https://doi.org/10.1016/j.jembe.2012.07.019	Oug et al. (2012)	Res Ar	NA	Adult life habit (sessile, permanent tube, semi-permanent tube, burrower, surface crawler, swimmer), degree of attachment (none, temporary, permanent), adult mobility ((relative), none, low, medium, high), sediment dwelling depth (0 cm (surface), 0-1cm, 1-5cm, 5-15cm, >15cm), faecal deposition (sediment surface, subsurface 0-5cm, deep subsurface >5cm), body form (short cylindrical, flattened dors…	PCA, Co-Inertia Analysis (CoI), Redundsncy Analysis (RDA)	Norway (fjord, shallow)
Biological traits and taxonomic composition of invertebrate assemblages associated with coralline turf along an environmental gradient	https://doi.org/10.3354/meps11337	Berthelsen et al. (2015)	Res Ar	NA	Feeding method (grazer, detritus/deposit feeder, scavenger, predator, suspension feeder), trophic level (herbivore, carnivore, omnivore), treatment of eggs (brooded, substrate attached, planktonic), larval mobility (high (planktonic), low (does not swim)), adult mobility (high (free-living, can swim), moderate (tube/burrow, can swim), low (does not swim)), body size (large (2.8-8 mm), small (1-2.…	DistLM, PCoA, difference analysis	Tawharanui Peninsula (southern coast, New Zealand)
Biological traits of benthic macrofauna show size-based differences in response to bottom trawling intensity	https://doi.org/10.3354/meps13790	McLaverty et al. (2021)	Res Ar	Response-Effect	Feeding mode (parasite, predator, scavenger/opportunist, subsurface deposit, surface deposit, suspension), larval development (direct, lecithotrophic, planktotrophic), egg development (asexual/budding, sexual: benthic eggs, sexual: brood eggs, sexyal: pelagic eggs), mobility (burrower, crawl/creep/climb, sessile, swim), size range (<10 mm, 11-20 mm, 21-100 mm, 101-200 mm, 201-500 mm, ≥500 mm), lo…	CWM, DistLMs, dbRDA, GLMMs,	Kattegat (North Sea-Baltic Sea, shallow)
Biological traits of marine benthic invertebrates in Northwest Europe	https://doi.org/10.1038/s41597-022-01442-y	Clare et al. (2022)	Database paper	NA	Body size (<10, 10-20, 21-100, 101-200, >200 mm), morphology (soft, tunic, exoskeleton, crustose, cushion, stalked), lifespan (<1, 1-3, 3-10, >10 years), egg development location (asexual, sexual - pelagic, sexual - benthic, sexual - brooded), larval development location (pelagic - planktotrophic, pelagic - lecithotrophic, benthic (direct)), living habit (tube-dwelling, burrow-dwelling, free-livi…	NA	Northwest Europe (mainly UK shelf)
Biotic influences on species duration: interactions between traits in marine molluscs	https://doi.org/10.1666/09010.1	Crampton et al. (2010)	Res Ar	NA	Duration, geographic range, size, life mode, larval type, feeding type)	No functional analysis per se	New Zealand
Bioturbation in relation to the depth distribution of macrozoobenthos in the southwestern Baltic Sea	https://doi.org/10.3354/meps12236	Morys et al. (2017)	Res Ar	NA	Sediment reworking (from 1 = epifauna to 5 = regenerators), mobility (from 1 = fixed to 4 = free moving via burrows)	BPc, no functional analysis per se	Southwestern Baltic Sea
Body traits variation of a reef building polychaete across a latitudinal gradient	https://doi.org/10.1016/j.marenvres.2023.106334	Otegui et al. (2024)	Res Ar	NA	Body length, size of percular crowm, branchiae, tentacles, and building organ (no modalities available)	DistLM, CAP (Canonical Analysis of Principal coordinates)	Southwestern Atlantic coast
Building functional groups of marine benthic macroinvertebrates on the basis of general community assembly mechanisms	https://doi.org/10.1016/j.seares.2017.01.007	Alexandridis et al. (2017)	Res Ar	NA	Low temperature tolerance (eurythermal, stenothermal), early development mode (planktonic, laid, brooded), larval dispersal distance (short, long), maximum fecundity (low, high), tidal emersion/low salinity tolerance (emersed, euryhaline, stenohaline), preferred substrate type (mud, muddy sand, sand, muddy gravel, gravel, rock), maximum size (1 cm, 2 cm, 10 cm, 20 cm, 40 cm), minimum space requir…	CWM, Rao's quadratic entropy	Rance estuary (Brittany, France, southern English Channel)
Can no-bubble methane seeps affect biological traits of benthic macroinvertebrates in coastal systems?	https://doi.org/10.1016/j.ecss.2021.107525	Bravo et al. (2021)	Res Ar	L-M-B	Feeding mode (filter/suspension feeder, bacterial grazer, surface-deposit feeder, subsurface-deposit feeder, omnivore, carnivore, herbivore), lifestyle (errant, burrower, tube-building, sessile), body size (small (<1 cm), medium (1-5 cm), large (>5 cm)), motility (sessile, discreetly motile, motile), calcification (non calcified, partial, heavy)	Difference analysis, DistLM, dbRDA, S (species richness), Pielou's evenness €, and Shannon-Wiener diversity (H') for traits	Bahía Blanca estuary, Argentina (2-3 m)
Changes in biological traits of macro-benthic communities subjected to different intensities of demersal trawling along the west coast of southern Africa	https://doi.org/10.1017/S0025315413000647	Fleddum et al. (2013)	Res Ar	NA	Infauna: size <5 mm, 5 mm-1 cm, 1-3 cm, 3-6 cm, 6-10 cm, >10 cm), larval type (planktotroph, lecithotroph, direct development), mobility (none, low, medium, high), body form (short/cylindrical, dorsally flat, laterally flat, ball shape, long thin, irregular), attachment (none, temporary, permanent), life habitat (sessile, tube permanent, tume semi-permanent, burrower, surface crawler), feeding (s…	BTA, PCoA	West coast of southern Africa
Changes in infaunal assemblage structure influence nutrient fluxes in sediment enriched by mussel biodeposition	https://doi.org/10.1016/j.scitotenv.2019.07.235	Lacoste et al. (2019)	Res Ar	NA	Feeding type (carnivorous, surface deposit-feeder, sub0surface deposit feeder, filter/suspension-feeder, grazer, detritus feeder, omnivorous, parasitic, scavenger), size (small (<3 mm), medium (3-10 mm), large (>10 mm), sediment reworking (surficial modifier, mead-down/up feeders, biodiffusers, in a fixed tube), mobility (limited movement, slow movement, free movement), sediment reworking functio…	No functional analysis per se	Îles de la Madeleine, Gulf of St. Lawrence
Changes in macrofaunal biological traits across estuarine gradients: implications for the coastal nutrient filter	https://doi.org/10.3354/meps13008	Villnäs et al. (2019)	Res Ar	NA	Sediment reworking (no transport, surface modifier, tube dweller, biodiffuser, gallery diffuser), environmental position (pelagic, epibenthic, infauna top, infauna bottom), size (very small, small, medium, large), life span (<1 yr, 1-2 yr, 2-5 yr, 5-10 yr or more), energy content (low, medium, high), CNP content (low CNP, medium CNP, high CNP)	nMDS, PCoA, CAP (canonincal analysis of principal coordinates)	Baltic Sea (coastal)
Changes in the location of biodiversity - ecosystem function hot spots across the seafloor landscape with increasing sediment nutrient loading	https://doi.org/10.1098/rspb.2016.2861	Thrush et al. (2017)	Res Ar	NA	Living position, sediment topographic feature created, direction of sediment particle movement, degree of motility, feeding behaviour, body size (all numerical modalities, not reported)	Fric, Feve, Fdiv, Fdis, Rao's Q, PCA	Kaipara Harbour (New Zealand)
Changes of macrofaunal functional composition at sedimentary habitats in the vicinity of fish farms	https://doi.org/10.1016/j.ecss.2009.05.002	Papageorgiou et al. (2009)	Res Ar	E-M	Mobility (mobile, semi mobile, sessile), habitat/living position (epibiont, epifauna, surface infauna (<2 cm deep), sub-surface infauna (>2 cm deep), feeding type (suspension feeder, deposit feeder, predator, scavenger, herbivore, omnivore), habitat modificators (tube builders, simple mounds, no), bioturbation (biodiffuser, upward-conveyor, downward-conveyor, gallery-diffuser, regenerators)	nMDS, RELATE analysis, similarity analysis	Mediterranean Sea (13-20 m)
Chronic bottom trawling alters the functional composition of benthic invertebrate communities on a sea-basin scale	http://dx.doi.org/10.3354/meps318031	Tillin et al. (2006)	Res Ar	ecological variables and life history variables	Mobility (permanently attached, temporarily attached, sedentary, burrower, crawler, swimmer), habitat (infaunal, epifaunal, epizoic (living on other animals)), feeding type (deposit, filter/suspension, browser, scavenger, predator), food (macroalgae, invertebrates, carrion, detritus, plankton, suspended organic matter, microorganisms), size (small (<1 g), small-medium (1.1-5.0 g), medium (5.1-15 …	Fuzzy Correspondance Analysis (FCA)	North Sea
Climate change transforms the functional identity of Mediterranean coralligenous assemblages	https://doi.org/10.1111/ele.13718	Gómez-Gras et al. (2021)	Res Ar	NA	Morphology (boring, encrusting, filaments, stolonial, foliose erect, articulated, corymbose, cup-like, mass.-Encr., Mass.-Erect, Mass.Hem., tree-like), coloniality (solitary, colonial/gregarious), maximum longevity (very low (weeks, low (months; <12), medium (103 years), high (3-20 years), very high (>20 years)), maximum height (very low (<1 cm/1cm), low (2-5 cm), medium (5-20 cm), high (20-50 cm…	PCoA, Fric, FI (functional identity), difference analysis, FR, PAM (Partition Around Medoids clustering analysis)	NW Mediterranean Sea (<29 m)
Coastal habitats and their importance for the diversity of benthic communities: A species- and trait-based approach	https://doi.org/10.1016/j.ecss.2019.106272	Henseler et al. (2019)	Res Ar	NA	Body size (continuous), longevity (very short (<1 yr), short )1-2 yrs), long (2-5 yrs), very long (5-10 yrs)), reproductive frequency (annual episodic, annual protracted, semelparous), living habit (attached, burrow dweller, free, tube dweller), feeding position (suspension feeder, surface feeder, sub-surface feeder, selection feeder, miner, parasite), resource capture method (cirri, jawed, net, …	Fric, Feve, Fdis, CWM, nMDS, difference analysis, similarity analysis	Åland Islands, northern Baltic Sea
Coastal habitats as surrogates for taxonomic, functional and trophic structures of benthic faunal communities	https://doi.org/10.1371/journal.pone.0078910	Törnroos et al. (2013)	Res Ar	NA	Mean size (1-5 mm, 5mm-1cm, 1-3cm, 3-5cm, >5cm), longevity (very short, short, long, very long), reproductive technique (asexual, sexual), sexual differentiation (gonochoristic, hermaphrodite, parthenogenetic), developmental technique (fragmentation, oviparous, ovoviviparous, viviparous), reproductive frequency (semelparous, annual episodic, annual protracted), living habit (attached, tube dwelle…	No functional analysis per se	Åland Islands, Northern Baltic Sea
Common patterns of functional and biotic indices in response to multiple stressors in marine harbours ecosystems	https://doi.org/10.1016/j.envpol.2020.113959	D'Alessandro et al. (2020)	Res Ar	NA	Reproductive frequency (semelparous, iteroparous, semi-continuous), adult environmental position (endofauna, epifauna, epibiont), adult mobility (sessile, semi-motile, motile), adult life habit (no mov., swimmer, crawler, tube-builder, burrower), adult feeding habit (suspension feeder, deposit feeder, herbivore, carnivorous), bioturbation (superficial modifiers, biodiffuser, epifauna, conveyors)	CWM, Fric, Feve, Fdiv, Rao's quadratic entropy, PCA	Mediterranean Sea (Italy), shallow
Community bioirrigation potential (BIPc), an index to quantify the potential for solute exchange at the sediment-water interface	https://doi.org/10.1016/j.marenvres.2018.09.013	Renz et al. (2018)	Review	NA	Feeding type (predator, scavenger, herbivore, omnivore, deposit feeder, facultative deposit/suspension feeder siphon, suspension feeder siphon, facultative deposit/suspension feeder, suspension feeder, subsurface deposit feeder, funnel feeder), burrow type (attached/epifauna, free living, living in a fixed tube, living in a burrow), depth (epifauna, depth in cm)	BIPc (bioirrigation potential)	Baltic Sea
Community structure and functional traits of mollusks associated with coastal reef macroalgae in Northeastern Brazil	https://doi.org/10.1111/maec.12563	Ferreira Barbosa et al. (2019)	Res Ar	NA	Habitat of individuals as adults (marine phanerogams, macroalgae, sandy substrate (epifauna), rocks (under or over rocks, not attached), infaunal on sandy substrates), trophic group [feeding strategy] (herbivore-macroalgae, herbivore micro-grazers, zoobenthivore, omnivore, carnivore, ectoparasite of other invertebrates, suspensivore, infaunal deposit consumers), shell size (individual < 10 mm, in…	No functional analysis per se	Pernambuco, Northeastern Brazil
Community variability and ecological functioning: 40 years of change in the North Sea benthos	https://doi.org/10.1016/j.marenvres.2015.03.012	Clare et al. (2015)	Res Ar	Response-Effect	Lifespan (<1 yrs, 1-2 yrs, 3-10 yrs, >10 yrs), maximum body length (<10 mm, 10-29 mm, 30-100 mm, >100 mm), protective structure (tubiculous, shelled, unprotected), mobility within sediment (sessile, limited, slow movement, free movement), burrow ventilation mode (blind-ended burrow, open-ended burrow, no ventilation), sediment reworking mode (diffusive, upward conveyor, downward conveyor, regener…	Line graph Bray-Curtis siilarity, nMDS	North Sea (shelf, shallow)
Community‐level effects of rapid experimental warming and consumer loss outweigh effects of rapid ocean acidification	https://doi.org/10.1111/oik.01544	Eklof et al. (2015)	Res Ar	NA	Body size, attached organism, tube-building, burrowing in the sediment, free-moving organism, infauna, epifauna living on or above the sediment surface, detrivore, herbivore, carnivore, scavenger, filter-feeder, swimming organism, crawling organism, fecundity, calcium-carbone shell, chitinous exoskeleton, semelparous, annual episodic reproduction, annual protracted reproduction	CWM, PCA	Lab-based (Sven Lovén Center for Marine Sciences Kristineberg, Sweden)
Comparing patterns of taxonomic, functional and phylogenetic diversity in reef coral communities	https://doi.org/10.1007/s00338-018-1698-6	Wong et al. (2018)	Res Ar	NA	Growth form (branching, plating, domed), coloniality (solitary, colonial), maximum colony diameter (largest recorded size of colony in cm), growth rate (average monthly growth rate in mm/month), skeletal density (average density of CaCO3 skeleton in g cm-3), larval development mode (brooding, broadcast spawning), sexuality (gonochoric, hermaphroditic), presence of zooxanthellae in larvae (zooxant…	Fric, Rao's Q, PCoA	Reefs of Singapore
Comparing structural and functional approaches to distinguish benthic communities from eutrophic and non-eutrophic estuaries	https://doi.org/10.1016/j.marpolbul.2020.111290	Brauko et al. (2020)	Res Ar	NA	Sediment reworking mode (none, biodiffuser, upward conveyor, downward conveyor, bio-irrigator, superficial modifier), life zone (surface shallow (<3 cm), intermediate (3 to 8 cm), deep (8 to 15 cm)), maximum body length (<5 mm, 5 to 10 mm, 10 to 20 mm, 20 to 40 mm, 40 to 80 mm, 80 to 160 mm), feeding mode (grazer, suspensivore, carnivore/predator, deposit-feeder, opportunist/scavenger), mobility …	AMBI, CWM, nMDS, similarity analysis	South American Atlantic coast
Comparing taxonomic and functional trait diversity in marine macrozoobenthos along sediment texture gradients	https://doi.org/10.1016/j.ecolind.2022.109718	Gusmao et al. (2022)	Res Ar	NA	Bioturbatio mode (epifauna, biodiffuser, surficial modifiers, upward-conveyor, downward-conveyor, regenerator), depth in the sediment/burrowing capacity (surface, 0 and ≤3 cm, >3 and ≤8 cm, >8 and ≤15 cm, >15 and ≤25 cm, >25 cm), body size (≤5 mm, >5 and ≤10 mm, >10 and ≤20 mm, >20 and ≤40 mm, >40 and ≤80 mm, >80 and ≤160 mm, >160 mm), feeding mode (deposit-feeder, suspension-feeder, opportunist/…	PCA on fuzzy coded trait data, Rao's quadratic entropy, Bioturbation Potential (BPc)	Wadden Sea (between the Netherlands and Denmark)
Comparison of functional diversity of two Alaskan Arctic shelf epibenthic communities	https://doi.org/10.3354/meps13478	Sutton et al. (2020)	Res Ar	NA	Body form (globulose, vermiform, dorso-ventrally compressed, laterally compressed, upright), size (small, small-medium, medium, medium-large, large), feeding habit (deposit feeder, filter/suspension feeder, opportunist/scavenger, predator. Parasite), fragility (fragile, intermediate, robust), larval development (planktotrophic, lecithotrophic, direct development), living habit (free living, crevi…	CWM, Rao's Q, FRic, FEve, FDiv, Functional Redundancy (FRed), PCoA, FCA	Alaska (Beaufort Sea, Chukchi Sea), shelf (shallow
Comparison of thermodynamic-oriented indicators and trait-based indices ability to track environmental changes: Response of benthic macroinvertebrates to management in a temperate estuary	https://doi.org/10.1016/j.ecolind.2016.10.040	Veríssimo et al. (2017)	Res Ar	NA	Maximum body size (very small (<1 cm), small (1-3 cm), medium (3-10 cm), large (>10 cm)), body design (vermiform, bivalved, turbinated, articulated), feeding position (deposit surface feeder, deposit subsurface feeder, filter/suspension), trophic position (detrivore, omnivore, herbivore, carnivore), living habit (sessile, tube, burrow, free-living), lifespan (very short (<1 year), short (1-3 year…	CWM, Rao's quadratic entropy, Functional Redundancy	Mondego estuary (Portugal)
Composition and functional diversity of macrofaunal assemblages on vertical walls of a deep northeast Pacific fjord	https://doi.org/10.3354/meps12599	Gasbarro et al. (2018)	Res Ar	Response-Effect	Growth form (prone, erect, mound, tree, encrusting), preferred substratum (bedrock, sedimented bedrock, sediment), motility (sessile, sedentary, surface motile, swimming), habitat structure (tube, free-living, epizootic, shelled), habitat provision (likely, possible, none)	Feve, Fdis	Douglas Channel, northern British Columbia, Canada (50-680 m)
Consequences of Increasing Hypoxic Disturbance on Benthic Communities and Ecosystem Functioning	https://doi.org/10.1371/journal.pone.0044920	Villnäs et al. (2012)	Res Ar	NA	Feeding mode (suspension feeder, surface detrivore, burrowing detrivore, carnivore, herbivore), mobility (crawling (sediment surface), stationary, slow movement, feely motile, swim/rafter/drifter), size (xs (<0.001 g), s (0.001-0.01 g), m (0.01-0.1 g), l (0.1-1.0 g)), bioturbation mode (tube-dweller, gallery diffuser, bio diffuser), position (epifauna, infaunal (top 2 cm), infaunal (2-5 cm), infa…	BPc, similarity analysis, PCA, DistLM	Northern Baltic Sea
Consequences of Mouth Closure and Hypoxia-Induced State Changes in Low-Inflow Estuaries: Benthic Community and Trait-Based Response	https://doi.org/10.1007/s12237-022-01132-3	Levin et al. (2023)	Res Ar	Response-Effect	Body size (large (?2 cm), medium (-.5-2 cm), small (<0.5 cm), motility (sessile, discretely motile, motile), bioturbation (diffusive burrower, surface bioturbator, upward conveyor, downward conveyor, non-bioturbator), bioirrigation (surface pumpin, infaunal pumping, no pumping), habitat (epifaunal, infauna shallow, infauna deep), branchial morphology (branchiae or gills present-foliose, branchiae…	BTA, nMDS, similarity analysis	USA (estuaries in San Diego and Tijuana)
Consistent Richness-Biomass Relationship across Environmental Gradients in a Marine Macroalgal-Dominated Subtidal Community on the Western Antarctic Peninsula	https://doi.org/10.1371/journal.pone.0138582	Valdivia et al. (2015)	Res Ar	Response-Effect	Mobility (sessile, mobile, limited mobility), dispersal potential (no planktonic stage, anchiplanic, actaeplanic), trophic type (autotrophs, deposit feeder, herbivores, carnivores, suspension feeder), growth type (bushy, filamentous, encrusting, massive, foliose), adult body size (<1 cm, 1-10 cm, 10-100 cm, 100-1000 cm, >1000 cm)	RDA	Fildes Bay, King George Island
Contrasting benthic ecological functions in deep-sea canyon and non-canyon habitats: Macrofaunal diversity and nutrient cycling	https://doi.org/10.1016/j.dsr.2023.104073	Ciraolo and Snelgrove (2023)	Res Ar	NA	Movement (live in fixed tubes, limited movement, slow movement, free movement in sediment matrix, free movement in burrow system), reworking types (epifauna, surficial modifiers, upward conveyors, downward conveyors, biodiffusers, regenerators), feeding type (carnivorous (predator or passive suspension), surface deposit feeder, filter/suspension feeder, omnivorous (scavenger), parasite, subsurfac…	Fric, Feve, Fdiv, difference analysis	Gulf of Maine (deep sea, 663-969 m)
Deciphering benthic ecosystem functioning and resilience in a major port and marine protected area via the multi-trait approach	https://doi.org/10.1016/j.envres.2023.116988	Dias et al. (2023)	Res Ar	NA	Motility (swimmer, crawler, burrower, non-motile/semi-motile), feeding mode (carnivore, deposit feeder, suspension feeder, herbivore, omnivore, detrivore, predator, scavenger, parasite/commensal), living habitat (tube-dwelling, burrow-dwelling, free living), position in sediments (infauna, epifauna), body size (very small (<1 cm), small (1-3 cm), medium (3.1-6 cm), large (6.1-10 cm)), lifespan (<…	BTA, AMBI, Fric, Feve, Fdiv, Fdis, FR, RLQ, PCA	North West Indian coast
Deficits in functional trait diversity following recovery on coral reefs	https://doi.org/10.1098/rspb.2019.2628	McWilliam et al. (2020)	Res Ar	NA	Growth rate (0-5, 5-10, 10-25, 25-50, 50-200 mm yr^1), skeletal density (0-1.2, 1.2-1.5, 1.5-1.8, 1.8-2.1, 2.1-3 g/cm^3), corallite width (0-1.5, 1.5-6, 6-12, 12-25, 25-100 mm), interstitial space size (based on morphological categories), colony height (based on morphological categories), surface area to volume ratio (based on morphological categories), maximum colony size (0-50, 50-100, 100-200,…	Fdis, CWM, PCoA	Lizard Island, French Polynesia, Jamaica
Defining ecological indicators of trawling disturbance when everywhere that can be fished is fished: A Mediterranean case study	https://doi.org/10.1016/j.marpol.2008.11.005	de Juan et al. (2009)	Res Ar	NA	Position (emergent, surface, burrowing), feeding type (filter feeders, deposit feeders, predators, scavengers), motility (sessile, sedentary, motile), average size (small (<5 cm), large (>5 cm)), life span (fast growth (<3yr), slow growth (>3yr)), other attributes (vermiform, fragile shells, hard shells, protection in burrows, regenration of damaged tissues)	?	NW Mediterranean Sea
Detecting adverse effect on seabed integrity. Part 1: Generic sensitivity indices to measure the effect of trawling on benthic mega-epifauna	https://doi.org/10.1016/j.ecolind.2020.106631	Jac et al. (2020)	Res Ar	NA	Position in the sediment (deep burrowing, surface burrowing (first cm), surface, emergent), feeding mode (scavengers, deposit feeders/predators, filter feeders), mobility (highly mobile (swimming), mobile (crawling), sedentary, sessile (attached)), adult size (small (<5 cm), medium (5-10 cm), large (>10 cm), fragility (hard shell, burrow, vermiform, regeneration, flexible, no protection, fragile …	Functional Richness (Fric), Functional Specialisation (Fspe), Functional Evenness (Feve), Functional Divergence (Fdiv), AZTI Marine Biotic Index (AMBI), Multiple Correspondence Analysis )MCA), Redundancy Analysis (RDA)	Gulf of Lion, eastern coast of Corsica, English Channel, and southern North Sea
Detecting sediment recovery below an offshore longline mussel farm: A macrobenthic Biological Trait Analysis (BTA)	https://doi.org/10.1016/j.marpolbul.2023.115556	Mascorda-Cabre et al. (2023)	Res Ar	NA	Bioturbation (biodiffusor, bioirrigator, surface modifier, none), body size (small, medium, large), diet (algae, bacteria, detritus, macrofauna, phytoplankton, particular OM (POM), suspended OM (SOP), zooplankton), feeding mode (deposit feeder, filter/suspension, grazer/suspension, grazer/scraper, omnivore, predator, parasite, scavenger/opportunist, sub-surface deposit feeder), larvae (benthic, b…	AMBI, BTA, FD, Fric, Feve, Fdiv, Fdis, FR (FD/H'), CWM, difference analysis	Lyme Bay, UK (up to 50 m)
Determination of functional structure of soft-bottom marine macrobenthic communities of the Samsun Shelf Area using biological traits analysis	https://doi.org/10.2478/oandhs-2021-0040	Van and Gümüş (2021)	Res Ar	NA	Maximum size (<10, 11-20, 21-100, 101-200, 201-500, >500 mm), bioturbation (diffusive mixer, surface deposition, uward conveyor, downward conveyor, none), morphology (soft, tunic, exoskeleton, crustose, cushion, stalked), longevity (<1, 1-2, 3-10, >10 years), larval development strategy (pelagic/planktotrophic, pelagic/lecithotrophic, benthic (direct)), reproduction type (asexual, sexual/eggs (pe…	FCA	Black Sea (shelf)
Determining and mapping species sensitivity to trawling impacts: the BEnthos Sensitivity Index to Trawling Operations (BESITO)	https://doi.org/10.1093/icesjms/fsy030	González-Irusta et al. (2018)	Res Ar	NA	Size (small (<2 cm), medium (2-10 cm), medium large (10-50 cm), large (>50 cm)), longevity (<5 years, 5-10 years, 10-50 years, >50 years), motility (swimmer, crawl, burrow/crevice/occasional crawl), attachment (no sessile, temporary, permanent), benthic position (burrowing, surface, emergent (>20 cm)), flexibility (high (>45 degrees) or no sessile, low (10-45 degrees), none (<10 degrees)), fragil…	BESITO Index,	Cantabrian Sea (Spanish border)
Developing the multitrait concept for functional diversity: lessons from a system rich in functions but poor in species	https://doi.org/10.1890/11-2042.1	Törnroos and Bonsdorff (2012)	Res Ar	NA	Maximum size (1-5 mm, 5 mm-1 cm, 1-3 cm, 3-5 cm, >5 cm), body design (vermiform, unsegmented vermiform, segmented bivalved, turbinate, articulate), protection (no protection, tube, burrow, case, soft shell, hard shell), body flexibility (non-flexibility, very flexibility, flexible, jointed), fragility (fragile, intermediate, robust), degree of dependency (low, temporary, permanent), longevity (<1…	nMDS	Entire Finnish coastline
Did Species and Functional Diversities of Sandy Intertidal Marine Nematodes Reveal Similar Response to Environmental Changes?	https://doi.org/10.1007/s11802-023-5256-7	Song et al. (2023)	Res Ar	NA	Feeding types (non-selective deposit feeders, selective deposit feeders, epistrate feeders, predators/scavengers), life history strategy (from extreme colonizers to extreme persisters)	Fric, Feve, Fdiv, Fdis, Rao's Q, PERMANOVA	China (shallow)
Differences in biological traits composition of benthic assemblages between unimpacted habitats	https://doi.org/10.1016/j.marenvres.2017.01.004	Bolam et al. (2017)	Res Ar	Response-Effect	Maximum size (<10, 10-20, 21-100, 101-200, 200-500, >500 mm), longevity (<1, 1-3, 3-10, >10 y), larval development location (pelagic planktotrophic, pelagic lecithotrophic, benthic (direct)), egg development location (asexual/budding, sexual-pelagic eggs, sexual-benthic eggs, sexual-brood eggs), sediment position (surface, shallow infauna, 0-5cm, mid-depth infauna (5-10 cm), deep-infauna (>10 cm)…	Functional Diversity (FD), FCA, PCA	CIRCALITTORAL AND INFRALITTORAL: European shelf (Irish sea, English Channel, North Sea, Belgian part of North Sea, Kattegat, middle Black Sea, Northwest Norwegian shelf)
Disentangling trawling impact from natural variability on benthic communities	https://doi.org/10.1016/j.csr.2022.104828	Jac et al. (2022)	Res Ar	NA	Position in the sediment (deep burrowing, surface burrowing (first cm), surface, emergent), feeding mode (scavengers, deposit feeders/predators, filter feeders), mobility (highly mobile (swimming), mobile (crawling), sedentary, sessile (attached)), adult size (small (<5 cm), medium (5-10 cm), large (>10 cm)), fragility (hard shell/burrow/vermiform/regeneration, flexible, no protection, fragile sh…	TDI	English Channel, Gulf of Lion, Corsica
Dispersal of post-larval macrobenthos in subtidal sedimentary habitats: Roles of vertical diel migration, water column, bedload transport and biological traits' expression	https://doi.org/10.1016/j.seares.2012.10.004	Pacheco et al. (2013)	Res Ar	NA	Size (small (0.0001-0.01), medium-small (0.02-0.1), medium-large (0.2-1), large (>2) gr), movement method (none, swim, crawl/creep/climb, burrow), reproductive mode (asexual reproduction, indirect development (broadcast spawner), indirect development (egg layer-planktonic larvae), direct development (egg layer/brooder-mini adults), feeding strategy (producer, grazer, carnivore, filter feeders, su…	FCA, RELATE routine	Northern Chile (coastal)
Distribution and functional traits of polychaetes in a CO2 vent system: winners and losers among closely related species	https://doi.org/10.3354/meps11727	Gambi et al. (2016)	Res Ar	NA	Feeding behavior (carnivore, herbivore, omnivore, detritus/deposit-feeder, suspension feeder), motility (motile, discretely motile, motile/discretely motile, sessile), size (<5 mm, 5-20 mm, >20 mm), tube features (calcareous tube [serpulids], other tube [including both mucous and membraneceous], no tube), development mode (direct, indirect), embryo protection (broadcaster, brooder)	CAP, DistLM	Ischia Island (Tyrrhenian Sea, Italy)
Distribution of rhodolith beds and their functional biodiversity characterisation using ROV images in the western Mediterranean Sea	https://doi.org/10.1016/j.scitotenv.2023.167270	Illa-López et al. (2023)	Res Ar	NA	Size (small (<1 cm), medium (1-5 cm), large (>5 cm)), age (annual, short, medium, long), morphology (arborescent, articulate, bivalved, crustose, cushion, flat, globose, stellate, turbinate, vermiform), composition (calcareous, chitinous, cuticle, none), habitat (attached, surface, subsurface), mobility (sessile, sedentary, crawler, swimmer), feeding (deposit feeder, suspension feeder, grazer, be…	Fric, CCA, fourth-corner analysis	Western Mediterranean continental shelves
Diversification dynamics, species sorting, and changes in the functional diversity of marine benthic gastropods during the Pliocene-Quaternary at temperate western South America	https://doi.org/10.1371/journal.pone.0187140	Rivadeneira and Nielsen (2017)	Res Ar	NA	Locomotion (actively mobile, facultatively mobile, slow-moving), attached (attached, not attached), life habit (epifaunal, infaunal), diet (carnivore, grazer, suspension feeder), larval mode (aplanktonic, planktonic feeding, planktonic non-feeding), shell size (numerical, from 30 cm to 142, no categories)	Fric, Feve, Fdiv, Fdis, PCoA	Pacific coast of South America (shallow water, wave-exposed coastal shelf)
Diversity and Functional Patterns of Benthic Amphipods in the Coralline Intertidal Zones of a Marine National Park, India	https://doi.org/10.3389/fmars.2020.589195	Srinivas et al. (2020)	Res Ar	NA	Mobility (discretely motile, motile), habitat (free living, tube building, burrowing), feeding mode (detritus feeders, suspension feeders, subsurface deposit feeder, browsers, grazers, scavengers, predators), bioturbation (surface modifiers, biodiffusors, epifauna), size (very small (<1cm), small (102cm), small-medium (3-10cm))	Fuzzy Correspondence Analysis (FCA), Rao's quadratic entropy	India
Diversity, trait displacements and shifts in assemblage structure of tidal flat deposit feeders along a gradient of hydrodynamic stress	https://doi.org/10.3354/meps08529	Van Colen et al. (2010)	Res Ar	NA	Living position (depth (cm)), development mode (direct benthic development, pelagic larval development, non-pelagic or limited pelagic larval development), macroalgal dependence (numerical, no categories, from 0.00 to 0.57)	No functional analysis per se	Westerschelde estuary (SW Netherlands)
Do different habits affect microplastics contents in organisms? A trait-based analysis on salt marsh species	https://doi.org/10.1016/j.marpolbul.2020.110983	Piarulli et al. (2020)	Res Ar	NA	Localisation (infauna, epifauna), feeding mode (suspension-feeder, surface-deposit-feeder/suspension-feeder, omnivore )predator and deposit-feeder))	No functional analysis per se	North Adriatic coast (Italy) and Schelde estuary (The Netherlands)
Do seasonal dynamics influence traits and composition of macrobenthic assemblages of Sundarbans Estuarine System, India?	https://doi.org/10.1016/j.oceano.2020.10.002	Bhowmik and Mandal (2021)	Res Ar	NA	Body size (small (<3 cm), medium (3-6 cm), large (>6 cm)), motility (motile, discretely motile, sessile), living habitat (tube dweller, burrower, free swimmer, crawler, attached), feeding strategy (sub surface deposit feeder, surface deposit, feeder, suspension feeder, carnivore, herbivore), reproductive strategy (asexual, sexual-brooder, sexual-spawner)	BTA, PCA, RLQ-fourth-corner analysis (Combined)	Sundarbans Estuarine System (SES)
Do structural and functional attributes show concordant responses to disturbance? Evidence from rocky shore macroinvertebrate communities	https://doi.org/10.1016/j.ecolind.2016.12.023	Vinagre et al. (2017)	Res Ar	NA	Maximum size (very small (<1 cm), small (1-3 cm), medium (3-10 cm), large (>10 cm)), longevity (very short (<1 year), small (1-3 years), medium (3-10 years), long (>10 years)), larval development mode (planktotrophic, lecithotrophic, direct), living habit (burrow dweller, attached, tube dweller, free living), feeding habit (deposit feeder, filter/suspension feeder, herbivore/opportunist/scavenger…	CWM, Rao's quadratic entropy, FCA, RELATE routine	Portugal (coastal)
Do the morphological and functional traits of free-living marine nematodes mirror taxonomical diversity?	https://doi.org/10.1016/j.marenvres.2018.02.001	Semprucci et al. (2018)	Res Ar	NA	Trophic guild (selective deposit feeders, non-selective deposit feeders, epigrowth feeders, predators/omnivores), tail shape (short/round, elongated/filiform, conical, clavate/conical-cylindrical), life-style (c-p classes from 1 to 5, from extreme r-strategists to k-strategists), amphideal shape (indistinct, slit-like, pocket-like, spiral, rounded or elongate loop, circulat, blister-like, longitu…	No functional analysis per se	Maldivian archipelago, Indian Ocean
Does ecological redundancy maintain functioning of marine benthos on centennial to millennial time scales?	https://doi.org/10.1111/maec.12297	Frid and Caswell (2016)	Res Ar	NA	Organism body size (<10 mm, 10-50 mm, 50-100 mm, 100-200 mm, >200.01 mm), skeletal composition (chitin, aragonite, calcite (low Mg), calcite (high Mg), phosphate), skeletal thickness (<0.1 mm, 0.1-0.5 mm, 0.5-1 mm, 1-5 mm, >5 mm), adult movement (sessile, burrowing, crawling, swimming, gliding), living habit (semi-shallow infaunal, mid-deep infaunal, epifaunal attached, epifaunal free living, bor…	Bray-Curtis, ANOVA	Coastal (English Channel)
Does the use of biological traits predict a smooth landscape of ecosystem functioning?	https://doi.org/10.1002/ece3.6696	Gammal et al. (2020)	Res Ar	NA	Surface modification (permanent burrow, tube structure, simple hole or pit, mound, trough), sediment mixing (surface to depth, depth to surface), size (small (<5 mm), medium (5-20 mm), large (>20 mm)), motility (sedentary/movement in a fixed tube, limited movement usually in sediment, freely motile on or in sediment)	DistLM, spatial autocorrelograms of Moran's I coefficients	Kaipara Harbour (New Zealand, shallow?)
Drivers of estuarine benthic species distribution patterns following a restoration of a seagrass bed: a functional trait analyses	https://doi.org/10.1016/j.marpolbul.2013.05.001	Dolbeth et al. (2013)	Res Ar	NA	Body mass (very small, small, medium, large), life span (<2 years, 2-5 years, >5 years), burial depth (epifauna, up to 2cm depth, 2-5cm depth, >5cm depth), feeding guilds (strictly deposit feeders, deposit/grazers, suspension/deposit, strictly herbivores, omnivores)	CWM, Rao's Q, FR (as the difference between TD and FD, Redundancy = Simpson’s index − Rao index), PCoA	Mondego estuary (Portugal)
Echinoderm functional diversity does not correlate with the protection level of marine protected areas in the Mexican Pacific	https://doi.org/10.1007/s10531-020-01952-4	Rojas-Montiel et al. (2020)	Res Ar	NA	Sprine's structure (compact, hollow), Aristotle's lantern diameter (<5 mm, >5 mm), spines length (10-20 mm, 20-30 mm, 30-40 mm, >40 mm), test dimater at ambitus (<50 mm, 50-100 mm, >100 mm), genital plate diameter (1-3 mm, >3 mm), madreporite diameter (<5 mm, >5 mm), spine's diameter [base] (<1 mm, 1-2 mm, >2 mm), spine type (coarse, grooved, verticillate, serrated), no. spines/cm^2 (<5, 5-10 spi…	Fric, Rao's Q	Mexican Pacifc
Ecological Functions of Polychaetes Along Estuarine Gradients	https://doi.org/10.3389/fmars.2022.780318	Martins and Barros (2022)	Res Ar	NA	Type of movement (tubiculous, burrowing), mobility (motile, discretely motile, sessile), body size (large body, medium body), feeding mode (subsurface deposit feeders, suspension feeder, surface deposit feeder, herbivorous, deposit feeders, omnivorous), sedimentary compartment (infaunal), fertility rate (high fertility, medium fertility), 1st age of reproduction (early reproduction), life span (l…	Similarity analysis, difference analysis	Literature-based (global)
Ecological implications of removing a concrete gas platform in the North Sea	https://doi.org/10.1016/j.seares.2020.101968	Coolen et al. (2020)	Res Ar	NA	Feeding mode (suspension-feeders, deposit-feeders, predators, scavengers, parasites)	CWM, nMDS, difference analysis	Ducth coast (25 m)
Ecological network analysis of traits reveals variable response capacity to stress	https://doi.org/10.1098/rspb.2023.0403	Gladstone-Gallagher et al. (2023)	Res Ar	Response-Effect	Living position in the sediment (surface, top 2cm, deeper than 2 cm), effects on surface topography (permanent burrow, simple hole or pit, erect tubes, mound, trough, trampling), sediment movement direction (downward mixer, upward mixer, surface lateral mixer, deep lateral mixer), mobility (sedentary, limited, freely mobile), feeding mode (suspension feeder, grazer, deposit feeder, predator, scav…	NAT (Network Analysis of Traits), difference analysis	New Zealand (15 estuaries)
Ecological patterns of polychaete assemblages associated with the Mediterranean stony coral Cladocora caespitosa (Linnaeus, 1767): a comparison of sites in two biogeographic zones (Adriatic and Aegean Sea)	https://doi.org/10.12681/mms.26136	Pitacco et al. (2021)	Res Ar	NA	Motility (motile, discretely motile, sessile), feeding (carnivores, surface deposit feeders, subsurface deposit feeders/burrowing, filter feeders, herbivores)	MDS, DistLM	Aegean Seas
Ecological roles of benthic community in seafloor northwards of pulau indah, klang, malaysia	https://doi.org/10.47836/pjst.29.2.31	Kasihmuddin and Cob (2021)	Res Ar	NA	Body shape (dorso-ventral compressed, laterally compressed, globose, vermiform), feeding mode (filter feeder, carnivore/omnivore, surface-deposit feeder, sub surface-deposit feeder, scavenger), adult mobility (swimmer, burrower, crawler, walker, non-motile/semi motile), reproductive technique (asexual, sexual-gonocoric, sexual-hermaphrodite), larval development (planktotrophic, lecithotrophic, di…	Rao's Q, BTA, PCA	Pulau Indah, Klang, Malaysia
Ecological traits of benthic assemblages in shallow Antarctic waters: does ice scour disturbance select for small, mobile, secondary consumers with high dispersal potential?	https://doi.org/10.1007/s00300-008-0461-9	Smale (2008)	Res Ar	NA	Mobility (low mobility, high mobility), feeding (primary consumers, secondary consumers), size (0.5-5 mm, >5-50 mm, >50 mm), dispersal, unknown, low dispersal potential, high dispersal potential)	Difference analysis	Rothera Point, Adelaide Island
Ecosystem functioning and functional approaches on marine macrobenthic fauna: A research synthesis towards a global consensus	https://doi.org/10.1016/j.ecolind.2020.106379	Lam-Gordillo et al. (2020a)	Review	Response-Effect	Feeding mode (browser, carnivore-omnivore, deep deposit feeder, deposit feeder, dissolved matter/symbionts, filter/suspension, grazer/scraper, opportunist/scavenger, parasite/commensal, predator, sub-surface deposit feeder, surface deposit feeder, suspension), mobility (freely motile in/on sediment, limited free movement, mobile, none, sedentary, semi-mobile, semi-pelagic, sessile/attached, tubic…	Fdis, CWM (=Functional Identity?)	Literature-based (global)
Ecosystem health in coastal areas targeted by small-scale artisanal fisheries: Insights on monitoring and assessment	https://doi.org/10.1016/j.ecolind.2018.01.054	de Juan et al. (2018)	Res Ar	NA	Living habitat (free living, attached), degree of motility (crawler, sessile), feeding behaviour (predator, grazer, omnivorous, primary producer, filter feeder, suspension feeder), food type (detritus, plankton, primary producer, invertebrates, algae), growth form (turf, foliose, laminar, arborescent, bed forming, filamentous, other), maximum potential size (large, medium, small), body hardness (…	BTA, difference analysis, similarity analysis	Central coast of Chile (shallow)
Ecosystem services transcend boundaries: estuaries provide resource subsidies and influence functional diversity in coastal benthic communities	https://doi.org/10.1371/journal.pone.0042708	Savage et al. (2012)	Res Ar	NA	Motility (sedentary or only moving within fixed tube structure, limited free movement, e.g., withdrawal into sediment, freely motile in or on sediment, semi-pelagic), feeding (suspension, deposit, predator, scavenger, grazer), habitat structure (permanent burrow, simple hole or pit, tube, mound, trough (producing troughs in sediment), trampling across sediment surface), sediment moving (surface (…	CCA, DistLM	Coromandel Peninsula, North Island, New Zealand (1.3 m)
Eelgrass meadows harbor more macrofaunal species but bare sediments can be as functionally diverse	https://doi.org/10.1016/j.jembe.2022.151777	Kindeberg et al. (2022)	Res Ar	NA	Bioturbation type (diffuse mixing, upward conveyor, downward conveyor, surface deposition, surficial modifier, regenerator), body design (soft, soft protected, hard-shell, hard exoskeleton), feeding type (predator, burrowing detrivore, surface detrivore, duspension, grazer, omnivore), movement type (burrower, sessile, crawl, swim), living habitat (burrow-dwelling, tube-dwelling, attached, epiphyt…	Rao's Q, Fric, Feve, FR (FD/H'), linear mixed effects models	Baltic Sea (southern part)
Effect of multiple stressors on the functional traits of sub-tidal macrobenthic fauna: A case study of the southeast coast of India	https://doi.org/10.1016/j.marpolbul.2022.113355	Pandey et al. (2022)	Res Ar	NA	Body size (small (<2cm), medium (2-6cm), large?6cm)), life span (short (<1year), medium (1-3years), long (>3years)), feeding mode (carnivores, subsurface deposit feeder, surface deposit feeder, herbivores, suspension feeders), motility (sessile, discretely mobile, highly mobile), larval development (planktotrophic, lecithotrophic, brooding/benthic), habit (free crawling, burrow dwelling, tube dwe…	RLS/fourth-corner analysis, AMBI, difference analysis, PCA	Tamil Nadu coast (India)
Effects of an experimental oil spill on the structure and function of benthic assemblages with different history of exposure to oil perturbation	https://doi.org/10.1016/j.marenvres.2019.104822	Egres et al. (2019)	Res Ar	NA	Adult size (≤1 cm (very small), 1.1-3 cm (small), 3.1-6 cm (medium), 6.1-10 cm (large)), feeding strategy (suspension/filter feeder, surface deposit feeder, subsurface deposit feeder, scavenger, carnivore/omnivore, herbivore/detrivore), living habitat (tube/burrow-dwelling, free-living/swimmer, free living/burrower and crawler), environmental position (epibenthic, shallow infauna, infauna), biotu…	BTA, similarity analysis	Todos os Santos Bay, northeast Brazilian coast
Effects of Arenicola marina on polychaete functional diversity revealed by large-scale experimental lugworm exclusion	https://doi.org/10.1016/j.seares.2006.08.002	Volkenborn and Reise (2007)	Res Ar	NA	Trophic/feeding trait [specific name not specified] (suspension feeding, surface deposit feeding, subsurface deposit feeding, carnivorous), motility (discretely motile, motile)	No functional analysis per se	Island of Sylt in the North Sea
Effects of bottom trawling and primary production on the composition of biological traits in benthic assemblages	https://doi.org/10.3354/meps12690	Howarth et al. (2018)	Res Ar	Response-Effect	Living habit (tube-dwelling, burrow-dwelling, free-living, crevice-dwelling, epiphytic, attached), location within sediment (pelagic, atop of sediment, 0-5 cm deep, 6-10 cm deep, >10 cm), feeding mode (suspension feeder, surface deposit feeder, sub-surface deposit feeder, scavenger, predator), bioturbation (diffusive bioturbator, surface depositor, upward conveyor, downward conveyor, none), longe…	Functional diversity, functional evenness from shannon-wiener and pielou's index, respectively, Fuzzy Correspondence Analysis (FCA)	Irish Sea, Celtic Sea, and western English Channel
Effects of dredging on critical ecological processes for marine invertebrates, seagrasses and macroalgae, and the potential for management with environmental windows using Western Australia as a case study	https://doi.org/10.1016/j.ecolind.2017.03.026	Fraser et al. (2017)	Res Ar	NA	Feeding strategy (autotrophs, filter feeders, grazers, predators, deposit feeders), movement (sessile, weakly mobile, mobile), lifespan (short-lived, longer-lived), reproductive strategy (semelparous, iteroparous), reproductive season (discrete, protracted), developmental strategy (brooders, lecithotrophic, planktotrophic, asexual), time to sexual maturity (long, short), growth rate (slow-growing…	No functional analysis per se	Western Australia
Effects of experimental small-scale cockle (Cerastoderma edule L.) fishing on ecosystem function	https://doi.org/10.1111/j.1439-0485.2009.00305.x	Cesar and Frid (2009)	Res Ar	NA	Adult mobility/dispersal potential [distance per year] (none, >10 m^2, 10-100 m^2, >100 m^2), age at sexual maturity [years] (0.08-0.5, 0.5-1, 1-2, >2), fecundity (10, 100, 1000), food type (phytobenthos, benthic invertebrates, carrion, benthic POM)	BTA, FCA	NW England (Morecambe Bay)
Effects of microplastics on the functional traits of aquatic benthic organisms: A global-scale meta-analysis	https://doi.org/10.1016/j.envpol.2021.117174	Berlino et al. (2021)	Review	NA	Behaviour, energy & metabolism, feeding, somatic growth, mortality, reproduction	No functional analysis per se	Meta-analysis (global)
Effects of temperature on the behaviour and metabolism of an intertidal foraminifera and consequences for benthic ecosystem functioning	https://doi.org/10.1038/s41598-021-83311-z	Deldicq et al. (2021)	Res Ar	NA	Level of activity, distance travelled, complexity of trajectory, vertical position, surface sediment reworking rate	Difference analysis	Authie Bay and Boulogne-sur-Mer harbour , French coasts of the eastern English Channel
Effects of Yellow Sea Cold Water Mass on marine nematodes based on biological trait analysis	https://doi.org/10.1016/j.marenvres.2018.08.013	Liu et al. (2018)	Res Ar	NA	Feeding type (non-selective deposit feeder, epigrowth feeder, omnivore/predator), tail shape (short/round, elongated/filiform, conical, clavate), adult body shape (stout with a longeth-width ration <18, slender with a loength-width ratio of 18-72, long/thin with a length-width ratio >72), length (<1 mm, 1-2 mm, 2-4 mm, >4 mm), life history strategy (from colonizers to persisters, five classes not…	MDS, PERMANOVA, ANOSIM	Yellow Sea, China
Environmental factors structuring Arctic megabenthos-a case study from a shelf and two fjords	https://doi.org/10.3389/fmars.2015.00022	Meyer et al. (2015)	Res Ar	NA	Size (modalities not specified), morphology (flat, mound, oblong, with walking legs, upright and simple, upright and branched), mobility (sessile, swimming, crawling), colonial/solitary (colony of zooids, spong, single individual), feeding mode (photosynthetic, suspension feeder, deposit feeder, predator, scavenger/opportunist)	DistLM, dbRDA	Raudfjorden, Rijpfjorden, and on the north Svalbard shelf (100-250 m)
Environmental filtering and biotic interactions act on different facets of the diversity of benthic assemblages associated with eelgrass	https://doi.org/10.1002/ece3.10159	Muller et al. (2023)	Res Ar	NA	Size (<10 mm, 10 to 20 mm, 20 to 50 mm, 50 to 100 mm, >100 mm), feeding mode (deposit feeder, suspension feeder, grazer, predator/scav), adult movement (no movement, within habitat range, beyond habitat range), habitat (tube dweller, burrow dwelling, attached, free living), reproduction (asexual, internal, external (broadcast spawner), external (pseudocopulation)), development stage (direct, indi…	Fric, Feve, PCoA, FCA	France (coastal)
Environmental Filtering Influences Functional Community Assembly of Epibenthic Communities	https://doi.org/10.3389/fmars.2021.736917	Sutton et al. (2021b)	Res Ar	NA	Body form (globulose, vermiform, dorso-ventrally compressed, laterally compressed, upright), size (small, small-medium, medium, medium-large, large), feeding habit (deposit feeder, filter/suspension feeder, opportunist/scavenger, predator, parasite), fragility (fragile, intermediate, robust), larval development (planktotrophic, lecithotrophic, direct development), living habit (free living, crevi…	RLQ analysis, fourth-corner analysis, Fdis, CWM, PCoA, CWM-RDA	Chukchi and Beaufort Sea shelves (11-54 m)
Environmental heterogeneity of cold seep by biological trait analysis of marine nematodes at Site F cold seep in South China Sea	https://doi.org/10.1016/j.marpolbul.2023.115932	Hu et al. (2024)	Res Ar	NA	Feeding type (non-selective deposit feeders, epistrate feeders, carnivorous/omnivorous), life-history strategy (from extreme colonizers to extreme persisterts, other modalities not specified), cuticle pattern (entirely smooth, annulated or punctuated, striated or dots)	PCA	South China Sea
Epifaunal and infaunal responses to submarine mine tailings in a Norwegian fjord	https://doi.org/10.1016/j.marpolbul.2019.110560	Trannum et al. (2019)	Res Ar	Response-Effect	Adult life habit (non-tube sessile, permanent tube, semi-permanent tube, burrower, surface crawler, swimmer), degree of attachment (none, temporary, permanent), adult mobility (none, low, medium, high), sediment dwelling depth (0 cm (surface), 0-1 cm, 1-5 cm, 5-15 cm, >15 cm), body form (short cylindric, flattened dorsally, flattened laterally, ball-shaped, long/thin threadlike, irregular), norma…	Rao's Q, FR (Rao/H'), CWM, BTA, MDS, PCoA, AMBI	Frænfjord, west coast of Norway
Establishing the South Australian Macrobenthic Traits (SAMT) database: A trait classification for functional assessments	https://doi.org/10.1002/ece3.7040	Lam-Gordillo et al. (2020b)	Database paper	NA	Bioturbator (biodiffusor, bioirrigator, no bioturbation, surface modifier), body size (large (>20 mm), medium (5-20 mm), small (0.5-5 mm)), degree of attachment (none, permanent), feeding mode (deposit feeder, silter/suspension, grazer/scraper, omnivore, predator, scavenger/opportunist, subsurface deposit feeder), mobility (mobile, sessile/attached), morphology (hard, hard exoskeleton, hard shell…	NA	Southern Australia
Estimating sensitivity of seabed habitats to disturbance by bottom trawling based on the longevity of benthic fauna	https://doi.org/10.1002/eap.1731	Rijnsdorp et al. (2018)	Res Ar	NA	Size range (≤10, 11-20, 21-100, 101-200, >200 mm), morphology (exoskeleton, crustose, cushion, tunic, soft, stalked), living habit (free living, crevice/hole/under stones, tube-dwelling, burrow-dwelling, epi/endo zoic/phytic), sediment position (surface, shallow (0-5 cm), mid-depth (?5-10 cm), deep (>10 cm)), mobility (swim, burrow, crawl/creep/climb, sessile), longevity (<1, 1-2, 3-1-, >10 years…	No functional analysis per se	North Sea and English Channel
Evaluating life‐history strategies of reef corals from species traits	https://doi.org/10.1111/j.1461-0248.2012.01861.x	Darling et al. (2012)	Res Ar	NA	Colony growth form (branching, plating, domed), solitary colonies (solitary, colonial), reproductive mode (brooding, broadcast spawning), colony size (largest recorded size of colony, cm), corallited diameter (average size of corallites, cm), depth range (median depth (m) of reported depth range), fecundity (number of eggs per polyp or mesentary), generation length (number of years between genera…	PCoA, RF	Global
Evaluation of benthic quality status and ecosystem functioning of soft bottom macrobenthos in the intertidal region with reference to Gulf of Khambhat, India	https://doi.org/10.1016/j.seares.2022.102273	Sahu and Haldar (2022)	Res Ar	NA	Bioturbation (biodiffusors, epifauna, surface depositor, upward conveyor, downward conveyor), ecological groups (ecological group I, ecological group II, ecological group III, ecological group IV, ecological group V), habitat (infaunal, tube dweller, burrower, free seimmer, crawlers), mobility (no mobility, low mobility, medium mobility, high mobility), size (<2 cm, 2-4 cm, 4-6 cm, >6 cm), feedin…	AMBI, BTA, Fric, Feve, Fdiv, Fdis, CAP (canonincal analysis of principal components)	Gulf of Khambhat, India
Evaluation of estuarine biotic indices to assess macro-benthic structure and functioning following nutrient remediation actions: A case study on the Eden estuary Scotland	https://doi.org/10.1016/j.rsma.2018.09.012	Watson et al. (2018)	Res Ar	NA	Maximum size (small (<1 cm), small-medium (1-2 cm), medium (3-10 cm), large (11-20 cm)), adult longevity (short (<2 yr), medium (2-5 yr), long (>5 yr)), growth form (articulare, bivalved/turbinate, vermiform segmented, tubiculous)	BTA, BPc, AMBI, nMDS, difference analysis	Eden estuary, Scotland
Experimental bottom trawling finds resilience in large-bodied infauna but vulnerability for epifauna and juveniles in the Frisian Front	https://doi.org/10.1016/j.marenvres.2020.104964	Tiano et al. (2020)	Res Ar	NA	Feeding method (deposit, filter/suspension, opportunist/scavenger, predator), environmental position (hyperbenthic, epibenthic, endobenthic), mobility in sediment (fixed tubes, limited movement, slow free movement, free movement), reproductive method (gonochoristic, hermaphrodite), bioturbation functional type (surface modifier, biodiffusor, upward conveyor, downward conveyor, regeneration), sali…	No functional analysis per se	Frisian Front, North Sea (ca. 34 m)
Experimental Effects of a Lightweight Mussel Dredge on Benthic Fauna in a Eutrophic MPA	https://doi.org/10.2983/035.040.0309	Bromhall et al. (2022)	Res Ar	NA	Size (10 mm, 11-20 mm, 21-100 mm, 101-200 mm, 201-500 mm, >500 mm), mobility (sessile, crawl, swim, burrow), longevity (<1 yr, 1-2 yrs, 3-10 yrs, 10+ yrs), feeding (suspension, surface deposit., subsurf. Deposit. Scavenger, predator), larval development (planktotrophic, lecithotrophic, direct, budding), egg development (pelagic eggs, benthic eggs, brooding), living habit (tube dwelling, burrow dw…	Difference analysis, similarity analysis	Løgstør Broad, large shallow basin in Denmark (4.5 m)
Exploration of multiple post-extinction compensatory scenarios improves the likelihood of determining the most realistic ecosystem future	10.1088/2515-7620/abf468	Garcia et al. (2021)	Res Ar	Response-Effect	Sediment reworking mode, average body-size, motility	BPc, difference analysis	Celtic Sea shelf
Exploring the Relationship between Macrofaunal Biodiversity and Ecosystem Functioning in the Deep Sea	https://doi.org/10.3389/fmars.2017.00198	Baldrighi et al. (2017)	Res Ar	NA	Mobility, sediment reworking	BPc, DistLM	From the Galicia Bank in the Atlantic Ocean to the Levantine Basin (1200, 2000, 3000 m)
Exponential decline of deep-sea ecosystem functioning linked to benthic biodiversity loss	https://doi.org/10.1016/j.cub.2007.11.056	Danovaro et al. (2008)	Res Ar	NA	Feeding type (non-selective deposit feeder, epigrowth feeder, omnivore/predator)	DistLM	Global
Extensive gaps and biases in our knowledge of a well-known fauna: implications for integrating biological traits into macroecology	https://doi.org/10.1111/j.1466-8238.2011.00726.x	Tyler et al. (2012)	More of a review paper		Body size, diet, feeding method, reproductive timing, fecundity, larval dispersal, adult dispersal, longevity)		UK seas
Extinction and ecosystem function in the marine benthos	https://doi.org/10.1126/science.1103960	Solan et al. (2004)	Res Ar	NA	Body size, mobility, mode of bioturbation)	BPc	Inner Galway Bay (Irish waters)
First Report on the Benthic Invertebrate Community Associated With a Bronze Naval Ram From the First Punic War: A Proxy of Marine Biodiversity	https://doi.org/10.3389/fmars.2021.772499	Gravina et al. (2021)	Res Ar	NA	Reproductive mode (sexual, asexual), development strategy (brooding, free (pelagic spawning), egg capsules/masses), larval type (planktotrophic larvae, lecithotrophic larvae, lecitho/plankto), modularity (solitary, solitary/few individuals, solitary/aggregation, colonial), adult motility (motile, sessile), engineering (primary constructors, binders, dwellers), size (small, medium, large), ecologi…	NA	Italy (shallow)
First simultaneous assessment of macro- and meiobenthic community response to juvenile shellfish culture in a Mediterranean coastal lagoon (Thau, France)	https://doi.org/10.1016/j.ecolind.2020.106462	Lacoste et al. (2020)	Res Ar	NA	Feeding group (filter/suspension-feeder, grazer/detrivorous, deposit-feeder, subsurface deposit-feeder, carnivorous), ecological group (very sensitive, tolerant, indifferent, 2nd-order opportunistic, 1st-order opportunistic), mobility (fixed in a tube, limited movement, slow movement, free movement (burrow system)), reworking type (epifauna, surifical modifier, biodiffusers, upward conveyors, upw…	Fric, Feve, Fdis, difference analysis	Thau Lagoon (French Mediterranean, 4 m)
First trait-based characterization of Arctic ice meiofauna taxa	https://doi.org/10.1007/s00300-022-03099-0	Patrohay et al. (2022)	Catalogue paper	L-M-P-B (but there is mention of response traits)	Body length (small (<200 microns), small-medium (200-400 microns), medium (400-700 microns), medium-large (700-1000 microns), large (>1000 microns), body width (small (<25 microns), small-medium (25-50 microns), medium (50-100 microns), medium-large (100-200 microns), large (>200 microns), body shape (elongate (worm-like), globulose (round), fusiform (spindle-like), compressed (laterally-copepods…	NA	Arctic as a whole
Fishing for function: the use of biological traits to evaluate the effects of multispecies fisheries on the functioning of fisheries assemblages	https://doi.org/10.1093/icesjms/fsw006	Koutsidi et al. (2016)	Res Ar	NA	Longevity (1-5 years, 5-9 years, 10-19 years, ≥20 years), age at maturity (0-20%, 20-40%, <40-60%), fecundity scale (10, 100, 1000, 10000, 100000, >100000), gonochorism (gonochoristic, hermaphrodite), maximum length (<20 cm, 20-50 cm, 50-100 cm, >100 cm), body shape (flat, long, deep, atractoid, rounded), depth range (0-50 m, 50-200 m, >200 m, eurybathic), habitat type (pelagic, benthic, bentho-p…	MCA (multiple correspondence analysis)	Ionian Sea
Food web positioning of a recent coloniser: the North American Harris mud crab Rhithropanopeus harrisii (Gould, 1841) in the northern Baltic Sea	http://dx.doi.org/10.3391/ai.2015.10.4.04	Aarnio et al. (2015)	Res Ar	NA	Size (continuous, in mm), size of maturity (continuous, in mm), time to maturity (0.5 yr), reproductive type (sexual repr. (gonochoristic)), developmental type (ovoviviparous), larval type (lecithotrophic (actively feeding)), larval duration (16 days (~30 d in fully marine areas), 4 stages), larval migration (vertical migration), reproductive season (June-August (temp. dependent)), egg production…	Qualitative comparative assessments	Archipelago Sea (Finland, 1-2 m)
Four decades of functional community change reveals gradual trends and low interlinkage across trophic groups in a large marine ecosystem	https://doi.org/10.1111/gcb.14552	Törnroos et al. (2019)	Res Ar	NA	Size (0-10 mm, 11-20 mm, 21-50 mm, 51-100 mm, >100 mm), enviromental position (infauna, interface, epibenthic, bentho-pelagic), feeding habit (suspension feeder, deposit feder, predator, scavenger, herbivore, parasite), reproductive [missing word after] (direct development, lecithotrophic, planktotrophic, fragmentation/fission), reproductive frequency (semelparous, iteroparous, semi-continuous), …	Tric (trait richness), Feve, Fdis, Fturn (functional turnover), CWM, DFA (Dynamic Factor Analysis)	Baltic Sea
FUN Azores: a FUNctional trait database for the meio-, macro-, and megafauna from the Azores Marine Park (Mid-Atlantic Ridge)	https://doi.org/10.3389/fevo.2023.1050268	Campanyà-Llovet et al. (2023)	Database paper	Response-Effect, but also L-M-B for the actual trait data classification	Maximum body size (very small (0.1-0.99 cm), small (1-9 cm), medium (10-99 cm), large (100-999 cm), very large (> 1000 cm)), body form (laterally compressed, dorsoventrally compressed, globular, upright, elongated), skeleton material (aragonite, calcite, amorphous calcium carbonate, calcium carbonate, chitin, silica, bone mineral, cartilage, none), feeding structure (tentacles/pals/pseudopodia/un…	NA	Azores Marine Park
Functional adaptations of benthic communities to organic matter enrichment at the edge of an allowable zone of effect (AZE)	https://doi.org/10.1016/j.ecss.2021.107596	Tsikopoulou et al. (2021)	Res Ar	NA	Maximum body size (small (<10 mm), medium (10-100 mm), large (>100 mm)), sediment position (epifauna, infauna), feeding mode (suspension and filter, deposit, scavenger/opportunist, predator), mobility (sessile, swim, crawl/creep/climb, burrower), bioturbation mode (diffusive mixers, surface depositors, upward conveyors, downward conveyors, none)	BTA, BPc, Ipc, RLQ, FCA	Cephalonia, Ionian Sea (20-25 m)
Functional and taxonomic (α and β) diversity patterns of macrobenthic communities along a depth gradient (19-2639 m): A case study from the southern Indian continental margin	https://doi.org/10.1016/j.dsr.2020.103250	Sivadas et al. (2020)	Res Ar	NA	Protection (no protection, tube, burrow, soft shell, hard shell), size (small, small-medium, medium, medium-large, large), degree of dependency (low, permanent, temporary), bioturbation (no bioturbation, biodiffusor, upward/downward conveyor, upward conveyor, downward conveyor, surficial, epifauna), mobility (mobile, discretely mobile, sedentary), habit (free, tube dweller, burrow dweller, commen…	Fric, Feve, Fdiv, Fdis, Rao's Q, BTA, Bray-Curtis (similarity analysis), nMDS, DistLM	S. Indian continental margin (19–2639 m)
Functional and trophic variations in macrofaunal assemblage reflect the ecological effects of bottom-based clam farming	https://doi.org/10.1016/j.ecolind.2021.108510	Sun et al. (2022)	Res Ar	NA	Feeding group (filter feeder group, detritus feeder group, carnivore group), mobility (burrower, swimmer, crawler), vertical position (infauna, epifauna), normal adult size (small (<1cm), small-medium (1-3cm), medium-large (3-10cm), large (>10cm)), longevity (short (<1year), medium (1-3year), long (>3year))	PCoA	Bohai Sea, Shandong Peninsula, China
Functional biodiversity loss along natural CO(2) gradients	https://doi.org/10.1038/s41467-018-07592-1	Teixidó et al. (2018)	Res Ar	NA	Morphological form (boring, filaments, stolonial, encrusting, encrusting/leaf-like/with blades, foliose erect thallus/sheets/blades, coarsely branched, articulated, cup-like, massive encrusting, massive hemispheric, massive-erect (height > radius), tree-like), solitary-colonial (solitary, gregarious, colonial), maximum longevity (weeks, 3-11 months, 1 year, 2 years, 5 years, 10 years, >20 years),…	PCoA, Functional Redundancy, Functional Richness	Ischia (vents), Italy
Functional biodiversity of marine soft-sediment polychaetes from two Mediterranean coastal areas in relation to environmental stress	https://doi.org/10.1016/j.marenvres.2018.03.002	Nasi et al. (2018)	Res Ar	Response-Effect	Adult longevity (≤1yr, 1-3yrs, 3-6yrs, 6-10yrs), reproductive frequency (semelparous, iteroparous, semi-continuous), mechanism development (direct, epitokia, lecithotrophic, planktotrophic), larval environmental development (benthic, pelagic), adult environmental position (endofauna, interface, epibiont), adult mobilty (sessile, semi-motile, motile), adult movement method (swimmer, crawler, tube-…	Functional dispersion, CWM, nMDS, Redundancy Analysis (RDA)	Mediterranean sea
Functional changes across marine habitats due to ocean acidification	https://doi.org/10.1111/gcb.17105	Teixidó et al. (2024)	Res Ar	NA	Morphological form (encrusting, filaments, massive, tree-like), feeding (autotroph, filter feeders, herbivores/grazers, carnivores, detrivores, parasites), growth rates (extreme low (<1 cm/year), moderate (1-5 cm/year), high (>5-10 cm/year)), calcification (without/with calcareous structures), mobility (sessile, vagile), age at reproductive maturity (< than 1 year, > than 1 year), chemical defens…	Fric, Fdis, Bayesian Dirichlet-Multinomial model (DMM)	Italy (shallow)
Functional changes as indicators of trawling disturbance on a benthic community located in a fishing ground (NW Mediterranean Sea)	http://dx.doi.org/10.3354/meps334117	de Juan et al. (2007)	Res Ar	NA	Motility (sedentary, low, medium, high), position (surface, subsurface), feeding type (filter feeders, deposit feeders, predators, scavengers), vulnerability (low, medium, high), body design (vermiform, shell, scales), protection (tube, none), size (<1 cm, 1-5 cm, 5-10 cm, >10 cm), life span (<1 yr, 1-3 yr, >3 yr), resilience (low, medium, high)	MDS, difference analysis	Catalan Sea (NW Mediterranean Sea, 30-80 m)
Functional changes in benthic communities along a salinity gradient- a western Baltic case study	https://doi.org/10.1016/j.seares.2013.06.003	Darr et al. (2014)	Res Ar	NA	Motility (sedentary, limited free movement, freely motile in/on sediment, semi-pelagic), feeding type (suspension, deposit feeder, predator, scavenger, grazer, parasite or commensal), habitat structure (permanent burrow, hole/pit/non-permanent burrow, tube, mound, creating troughs/trampling on sediment, forming biogenic epibenthic structures), sediment transport (surface-to-deep, deep-to-surface,…	Rao's quadratic entropy, Functional Redundancy, FCA	South-western Baltic Sea (shallow)
Functional changes in benthic macrofaunal communities along a natural gradient of hypoxia in an upwelling system	https://doi.org/10.1016/j.marpolbul.2021.112056	Bon et al. (2021)	Res Ar	NA	Body size (<0.01 g, 0.01 to 0.1 g, 0.1 to 1 g, >1 g), longevity (<3 years, 4 to 7 years, 8 to 11 years, >11 years), reproductive mode (asexual, sexual with shed-eggs, sexual with brood-eggs), propagule dispersal (pelagic, benthic), body protection (soft, soft-protected, exoskeleton, shell), living habitat (tube, permanent burrow, temporary burrow, sheltered refuge, epibiont, free-living), benthic…	Rao's quadratic entropy, Functional Richness (FRic), functional Evenness (Feve), Functional Divergence (Fdiv)	Northern Chile
Functional changes in polychaete and mollusc communities in two tropical estuaries	https://doi.org/10.1016/j.ecss.2016.12.019	van der Linden et al. (2017)	Res Ar	NA	Body-mass (very small (<0.01mg,<1mg), small (0.01-0.1mg, 1-10mg), medium (0.1-1mg, 10-50mg), large (>1mg, >50mg)), feeding-strategy (predator, scavenger, grazer, deposit, suspension), habitat (tube dwelling, burrow dwelling, surface dwelling), life span (short (<1 year), medium (1-3 years), long (>3 years)), larval-development (direct (development without larval stage), lecithotrophic (developmen…	FCA, CWM, Fric, Rao's Q, PERMANOVA	Tropical estuaries (northeast coast of Brazil)
Functional composition of epifauna in the south-eastern North Sea in relation to habitat characteristics and fishing effort	https://doi.org/10.1016/j.ecss.2015.12.011	Neumann et al. (2016)	Res Ar	Response-Effect	Adult mobility (permanenet attached, temporally attached, burrower, crawler, swimmer), habit (tubicolous, burrow dweller, free living, attached), feeding type (deposit feeder, filter/suspension feeder, grazer, scavenger, predator), size (small (1-2cm), small-medium (3-10cm), medium (11-20cm), large (21-50cm)), adult longevity (<2yrs., 2-5yrs., 5-10yrs., 10+yrs.), age at sexual maturity (<2yrs., 2…	Hierarchical cluster analysis, nmMDS based on fourth root transformed data, Rao's quadratic entropy,	South-eastern North Sea (shallow)
Functional diversity and species turnover of benthic invertebrates along a local environmental gradient induced by an aquaculture unit: the contribution of species dispersal ability and rarity	https://doi.org/10.1007/s10750-011-0668-6	Dimitriadis and Koutsoubas (2011)	Res Ar	NA	Resource use requirements (detritus feeders, suspension feeders, deposit feeders, herbivores, parasitic), life mode/positioning in the sediment (sub-surface infauna, epifauna), movement in the sediment (mobile, sessile)	FAD (Functional Attribute Diversity Index)	NE Aegen Sea (eastern Mediterranean Sea)
Functional diversity and traits assembly patterns of benthic macrofaunal communities in the southern North Sea	https://doi.org/10.1007/978-3-319-13865-7_20	Shojaei et al. (2015)	Book chapter	NA	Feeding habit (surface deposit feeder, sub-surface deposit feeder, suspension feeder, interface feeder, predator, sand licker, grazer, parasite), environmental position (epifauna, infauna, epizoic), adult movement (swimmer, crawler, burrower, sessile), diet type (omnivore, carnivore. herbivore), larval development (direct, lecithotrophic, planktotrophic), sexual differentiation (gonochoric, synch…	Rao's Q, difference analysis	German Bight
Functional diversity in the intertidal macrobenthic community at sewage-affected shores from Southwestern Atlantic	https://doi.org/10.1016/j.marpolbul.2020.111365	Llanos et al. (2020)	Res Ar	NA	Depth penetration (surface, 0 to 3 cm, 3 to 10 cm, >10 cm), maximum size (very small, small, medium, large), feeding mode (deposit-feeder, filter/suspension feeder, herbivore/opportunist/scavenger, grazer, predator), relative adult motility (none, low, medium, high), development mode (planktotrophic, lecithotrophic, direct), living habitat (burrow dweller, attached, tube dweller, free living), to…	AMBI, Fric, Feve, Fdiv, Fdis, Fspe, BTA, PCA	Southwestern Atlantic
Functional diversity of macrobenthic assemblages decreases in response to sewage discharges	https://doi.org/10.1016/j.ecolind.2016.01.003	Gusmao et al. (2016)	Res Ar	NA	Bioturbation (none, biodiffuser, gallery diffuser, regenerator, upward-conveyor, downward-conveyor, bio-irrigator), depth in the sediment (surface, 0-3 cm, 3-8 cm, 8-15 cm, 15-25 cm, >25 cm), body size (≤5 mm, 5-10 mm, 10-20 mm, 20-40 mm, 40-80 mm, 80-160 mm, >160 mm), feeding mode (deposit-feeder, suspension-feeder, opportunist/scavenger, grazer, predator), relative adult mobility (none, low, me…	Fric, Feve, Fdiv, Rao's quadratic entropy (Rao's Q)	Brazil
Functional diversity of macrofaunal assemblages as indicators to assess heavy metal pollution in the Bohai Sea, China	https://doi.org/10.1016/j.marpolbul.2022.114265	Wang et al. (2022)	Res Ar	NA	Feeding mode (deposit, filter/suspension, phytophagy, opportunist/scavenger, predator), enviornmental position (epifauna, parasitism, infauna), mobility (no, low, medium, high), moving mode (tube-builder, burrower, sessile, crawler, swimmer)	BTA, AMBI, Fric, Feve, Fdiv, Fdis, Rao's Q	Bohai Sea (China)
Functional diversity of marine macrobenthic communities from sublittoral soft-sediment habitats off northern Chile	https://doi.org/10.1007/s10152-010-0238-8	Pacheco et al. (2011)	Res Ar	L-M-E-B	Size [gr] (small (0.0001-0.001), medium-small (0.02-0.1), medium-large (0.2-1), large (>2)), longevity [years] (0-3, 4-7, 8-11, >12), reproductive mode (asexual reproduction, sexual reproduction-shed eggs, sexual reproduction-brood eggs), propagule dispersal (pelagic dispersal, benthic dispersal), body design (soft, soft-protected (tube/tunic cover), hard exoskeleton, hard shell), living habitat …	FCA	Chile (< 50 m)
Functional diversity of nematode communities in the southwestern North Sea	https://doi.org/10.1016/j.marenvres.2006.10.006	Schratzberger et al. (2007)	Res Ar	NA	Buccal morphology (selective deposit feeders, non-selective deposit feeders, epigrowth feeders, predators), tail shape (short/round, elongated/filiform, conical, clavate), adult length (<1 mm, 1-2 mm, 2-4 mm, >4 mm), adult shape (stout with a length-width ration < 18, slender with a length-width ratio of 18-72, long/thin with a length-width ratio > 72), life history strategy (1-5, from colonisers…	BTA, MDS	Southwestern North Sea
Functional diversity on rocky shores of the SW Atlantic: sewage effluents influence and mask the effects of the latitudinal gradient	https://doi.org/10.3354/meps13441	Garaffo et al. (2020)	Res Ar	NA	Depth (surface, 0-3 cm, 3-8 cm, >8 cm), maximum size (very small, small, medium), feeding mode (deposit-feeder, filter/suspension feeder, opportunist/scavenger, grazer, predator), relative adult mobility (none, low, medium, high), larval development mode (planktotrophic, lecithotrophic, direct), living habitat (burrow dweller, attached, tube dweller, fre living), tolerance to pollution (I, II, II…	BTA, Fric, Feve, Fdiv, Rao's Q, CCA, GLMs	SW Atlantic coastal area (central and south Argentinean shores)
Functional Evolution of Benthic Communities in the Rance Basin: Analysis of Biological Traits and Functional Trajectories	https://doi.org/10.2139/ssrn.4751096	Brebant and Sturbois (2024)	Res Ar	NA	Feeding mode (deposit-feeder, suspension-feeder, herbivorous, predator/scavengers), living habit (tube-dwelling, burrow-dwelling, free-living, cravice/hole/under stones, epi/endo-biotic, attached to substratum), mobility (sessile, swim, crawl/creep/climb, burrower), maximum size (<1 cm, 1-2 cm, 1-20 cm, >10 cm), tolerance (sensitive, indifferent, tolerant, second-order opportunist, first order op…	Fric, Feve, Fdiv, FR, CWM, AMBI, HCA (hierarchical cluster analysis), nMDS, PCA	North coast of Brittany (France)
Functional gains of including non-commercial epibenthic taxa in coastal beam trawl surveys: A note	https://doi.org/10.1016/j.csr.2009.01.003	Brind'Amour et al. (2009)	Res Ar	NA	Feeding (planktivores (zoo and/or phyto), invertebrates (mollusks, crustaceans), fish, fish+invertebrates, plants, deposit feeders, planktivores+deposit feeders, detrivores-scavenegers, omnivores (fish, invertebrate, plants), ecological (marine migrant (appears regularly in the estuary), marine seasonal migrant, marine juvenile migrant (marine juveniles using estuary as nursery grounds), estuarin…	Fric, PCoA, PCA, cluster analysis, Gower's dissimilarity,	Bay of Biscay (5-35 m)
Functional Pattern of Benthic Epifauna in the Chukchi Borderland, Arctic Deep Sea	https://doi.org/10.3389/fmars.2021.609956	Zhulay et al. (2021)	Res Ar	NA	Size (small (<10 mm), small-medium (10-50 mm), medium (50-100 mm), medium-large (100-300 mm), large (>300 mm)), body form (globulose, vermiform, dorsoventrally compressed, laterally compressed, upright), reproduction (asexual, sexual-external fertilization, sexual-internal fertilization, sexual-brooding), larval development (planktotrophic, lecithotrophic, direct), living habit (free-living, crev…	BTA, FCA, CCA, Rao's Q, FR (as Rao/Simpson's index D)	Arctic deep sea (486-2610 m)
Functional redundancy as an indicator for evaluating functional diversity of macrobenthos under the mussel raft farm near Gouqi Island	https://doi.org/10.1016/j.aquaculture.2023.740024	Pei et al. (2024)	Res Ar	NA	Normal body size (very small (<1 cm), small (1-3 cm), medium (3-10 cm), large (>10 cm), body form (globulose, vermiform, flattened dorsally, flattened laterally, conical, cylindrical), body flexibility (high (>40 degrees), low (10-45 degrees), none (<10 degrees)), behavior living habit (attached, tube-dweller, burrower, surface crawler/swimmer), position in sediment (infauna, epifauna)	Fric, Feve, Fdiv, FR, Rao's Q, AMBI, BTA, VPA (variance partitioning analysis), RDA, RLQ, PCA	Gouqi Island, eastern China Sea
Functional redundancy in polychaete assemblages from a tropical Large Marine Ecosystem (LME)	https://doi.org/10.11646/zoosymposia.19.1.11	Gimenez and Lana (2020)	Res Ar	NA	Pharynx complexity (absent, ventral, axial muscular, axial non-muscular), jaws presence (absent, present), feeding structures (absent, a single structure (palp or tentacle), a pair of structures, multiple structures), sensory appendages (absent, only one structure, multiple structures), body appendages (absent, present), chaetal (parapodia) pattern (all parapodial features absent, parapodia unira…	FOri, Functional Uniqueness (FUni), Gower's distance, PCoA	Brazil (coastal)
Functional structure and diversity of marine benthos reflect food availability and quality, as evidenced by isotopic diversity	https://doi.org/10.1002/lno.12506	Szczepanek et al. (2024)	Res Ar	NA	Maximum size (S, SM, M, ML, L), longevity (very short, short, long, very long), feeding type (suspension feeder, surface deposit feeder, sub-surface deposit feeder, grazer/scraper, predatory/scavenger), mobility (sedentary, limited free movement, freely motile, swimming above sediment), biomixing (no mixing, epifaunal bidiffusors, surficial biodiffusors, deep biodiffusors, gallery biodiffusors), …	Fdis, Feve, Fdiv, CWM, Bray-Curtis dissimilarity matrix, PERMANOVA, DistLM, dbRDA, Gower's distance	Southern Baltic Sea (shallow)
Functional structure of marine benthic assemblages using Biological Traits Analysis (BTA): A study along the Emilia-Romagna coastline (Italy, North-West Adriatic Sea)	https://doi.org/10.1016/j.ecss.2011.11.014	Paganelli et al. (2012)	Res Ar	NA	Growth form (dorso-ventral compressed, laterally compressed, globose, vermiform), trophic group (filter feeder, carnivore-omnivore, surface deposit feeder, sub-surface deposit feeder), type of movement (swimmer, burrower, crawler, walker), habit (tube dwelling, burrow dwelling, free living), adult mobility (mobile, moderately mobile, sessile), bioturbation (diffusive mixing, surface deposition, c…	Rao's quadratic entropy, Fuzzy Correspondence Analysis (FCA)	Northwest Adriatic Sea (Emialia-Romagna costaline, Italy)
Functional trait composition and diversity patterns of marine macrobenthos across the Arctic Bering Sea	https://doi.org/10.1016/j.ecolind.2019.03.029	Liu et al. (2019)	Res Ar	Response-Effect/L-M-B	Normal adult size (small (<1cm), small-medium (1-6cm), medium-large (6-10cm), large (>10cm)), body form (globulose, vermiform, flattened dorsally, flattened laterally, upright, conical), body flexibility [degrees] (high (>45), low (10-45), none (<10)), longevity [years] (short (≤2), medium (2-5), long (>5)), larval development (planctonic, benthic), living habit (attached, tube-dweller, burrower,…	Rao's Q, FR, FCA	Bering Sea
Functional Trait Responses of Macrobenthos to Anthropogenic Pressure in Three Temperate Intertidal Communities	https://doi.org/10.3389/fmars.2021.756814	Dong et al. (2021b)	Res Ar	NA	Body size (bivalved, vermiform, conical, shrimp/crab-liked, irregular), adult size (very small (<1 cm), small (1-5 cm), medium (5-10 cm), large (>10 cm)), mobility (swimmer/free-living, burrower, crawler, non-motile/semi-motile), position (epifauna, infauna), feeding habit (predator/carnivore, omnivore, suspension feeder, deposit feeder, scavenger/grazer), AMBI groups (sensitive, indifferent, tol…	Fric, Feve, Fdiv, Rao's Q, FR (Rao/H'), CWM, FCA, RDA, difference analysis	Laoshan Bay (China)
Functional trait responses to different anthropogenic pressures	https://doi.org/10.1016/j.ecolind.2022.109854	Festjens et al. (2023)	Res Ar	Respose-Effect	Morphology (soft, tunic, exoskeleton, crustose, stalked), egg development (asexual/budding, sexual shed eggs-pelagic, sexual shed eggs-benthic, sexual brood eggs), living habit (burrow-dwelling, tube-dwelling, free-living, crevice/hole/under stone, epi/endo zoic/phytic, attached), sediment position (surface, infauna: 0-5cm, infauna: 6-10cm, infauna: >10cm), mobility (sessile, swim, burrower, craw…	Fric, Feve, Fdiv, Fdis, Rao's Q, FCA	Belgian part of the North Sea (shallow)
Functional Trait-Based Evidence of Microplastic Effects on Aquatic Species	https://doi.org/10.3390/biology12060811	Berlino et al. (2023)	Res Ar	M-P-B	Behaviour, growth, metabolism, reproduction, survival	No functional analysis per se	Literature-based (global)
Functional traits of polychaetes change between different types of Posidonia oceanica habitats	https://doi.org/10.1016/j.marenvres.2022.105731	Katsiaras et al. (2022)	Res Ar	Response-Effect	Brooding (brooding, free spawning), development environment (benthic phase, pelagic phase), mobility (tubed, limited movement, slow movement, free crawling, free burrowing), ecosystem engineering (autogenic, allogenic, no), environmental position (epifauna, infaunal), feeding mode (carnivorous, detritus feeding, serbivorous, scavenger, suspension feeding), bioturbation (upwards/downwards conveyor…	Fric, Fdiv, FCA, Bray-Curtis, ANOSIM	Greece, Mediterranean Sea (shallow, <20 m)
Functional traits provide new insight into recovery and succession at deep-sea hydrothermal vents	https://doi.org/10.1002/ecy.3418	Dykman et al. (2021)	Res Ar	NA	Maximum adult body size (small (~1 mm), medium (~10 mm), large (~100 mm), very large (~1,000 mm)), habitat complexity (does not add complexity, mat forming (<10 cm), bed forming (>10 cm), open bush forming, dense bush forming), trophic mode (symbiont, bacterivore, detrivore, carnivore S (scavenger), carnivore O (other)), feeding method (non-feeding, deposit feeder, suspension feeder, predator, pa…	Fric, Rao's Q, Gower dissimilarity, clustering analysis, difference analysis	East Pacific Rise (deep sea)
Functionally similar but taxonomically different: Benthic communities in 1889 and 2006 in an industrialized estuary	https://doi.org/10.1016/j.ecss.2018.11.012	Taupp and Wetzel (2019)	Res Ar	NA	Potential (<5 mm, 5-10 mm, 10-20 mm, 20-40 mm, 40-80 mm, >80 mm), protection (no protection, low protection, soft shell, hard shell), sexual differentiation (hermaphrodite, gonochoristic), reproductive technique (asexual, ovi/ovoviviparous), larval type (no larvae, plantotrophic, lecithotrophic), adult longevity (<1 year, 1-2 years, 2-5 years, >5 years), feeding habits (predator, filter/suspensio…	FCA, functional richness, shifts in functional richness (FShift), functional redundancy	Elbe Estuary (discharging into the North Sea)
Functions and ecological status of eight Italian lagoons examined using biological traits analysis (BTA)	https://doi.org/10.1016/j.marpolbul.2008.03.027	Marchini et al. (2008)	Res Ar	NA	Feeding (predator, herbivorous, deposit feeder, filter-feeder), mobility (sessile, swim, burrow, crawl, walk), adult life habitat (infauna, epifauna), budy size [g] (small (<0.001 g), medium (0.01-0.05 g), large (>0.05 g)), life span (short (<1 year), medium (1-5 years), long (>5 years)), reproductive technique (asex, sex: gonocoric, sex: hermaphrodite), larva (none (brooding), bentonic, plankton…	BTA, AMBI, Bentix, FCA, CoIA	Italian lagoons (N. Adriatic Sea)
Habitat forming species explain taxonomic and functional diversities in a Mediterranean seamount	https://doi.org/10.1016/j.ecolind.2020.106747	de la Torriente et al. (2020)	Res Ar	NA	Maximum size (small (<2 cm), medium (2-10 cm), medium-large (11-50 cm), large (>50 cm)), longevity (<5 years, 5-10 years, 11-50 years, >50 years), motility (swimmer, crawler, burrower and/or occasional crawler, sessile), benthic position (burrowing, surface, emergent (>20 cm)), feeding habit (scavenger and/or carnivorous, predator/omnivores, deposit-feeder and/or suspension-feeder, filter-feeder)…	BTA, Rao's Q, FR (FD/H')	Spain (deep, 75-700 m)
Habitat variation, species diversity and ecological functioning in a marine system	https://doi.org/10.1016/j.jembe.2008.07.016	Hewitt et al. (2008)	Res Ar	NA	Motility (sedentary or only moving within fixed tube structure, limited free movement, e.g., withdrawal into sediment, freely motile in or on sediment, semi-pelagic), feeding (suspension, deposit, predator, scavenger, grazer), habitat structure (permanent burrow, simple hole or pit, tube, mound, trough- producing troughs in sediment, trampling across sediment surface), sediment moving (surface (t…	Fric, Feve, similarity analysis	New Zealand
Habitat-diversity relationships in rocky shore algal turf infaunal communities	https://doi.org/10.3354/meps08960	Thrush et al. (2011)	Res Ar	NA	Feeding (suspension feeders, deposit feeders, grazers, predator/scavengers, parasites), adult mobility (sedentary, tube builder, mobile within turf, active local swimming, drifting/rafting), larval mobility (substrate attached, brooded, planktonic)	No functional analysis per se	Eastern Ligurian Riviera, Italy
Harvesting effects on functional structure and composition of tropical invertebrate assemblages	https://doi.org/10.1093/icesjms/fsv179	Jimenez et al. (2016)	Res Ar	NA	Adult size [mm] (small 1-5, medium 5-20, large >20), feeding habit (predator, deposit-feeder, grazer, suspension-feeder, scavenger), sediment localization (surface, 1 cm depth, >1 cm depth, other), living habit (endofauna, epifauna, epizoic), reproductive method (planktonic stage, benthic stage, direct), adult mobility (none, low, medium, high), movement method (sessile, burrow, crawl, slip, swim…	Difference analysis (PERMANOVA)	Southwest Pacific (New Caledonia)
High taxonomic resolution surveys and trait-based analyses reveal multiple benthic regimes in North Sulawesi (Indonesia)	https://doi.org/10.1038/s41598-021-95905-8	Reverter et al. (2021)	Res Ar	NA	Colony formation (solitary, colonial/multimodal), growth form (massive, encrusting, branching), maximum colony size (<10 cm, 10.1-100 cm, >100 cm), longevity (<1 year, 1-10 years, 10-50 years, >50 years), growth rate (up to 3 cm/year, 3.1-10 cm, >10 cm/year), body flexibility (not flexible, limited flexibility (≤45 degrees), highly flexible (>45 degrees)), skeleton presence yes, no), reproductive…	Fric, Principal Coordinates Analysis (PCoA), CWM	Indonesia (shallow)
High-resolution fisheries data reveal effects of bivalve dredging on benthic communities in stressed coastal systems	https://doi.org/10.3354/meps13330	McLaverty et al. (2020)	Res Ar	NA	Maximum size (<10, 10-20, 21-100, 101-200, 200-500, >500 mm), longevity (<1, 1-3, 3-10, >10 y), larval development location (pelagic planktotrophic, pelagic lecithotrophic, benthic (direct)), egg development location (asexual/budding, sexual-pelagic eggs, sexual-benthic eggs, sexual-brood eggs), sediment position (surface, shallow infauna, 0-5cm, mid-depth infauna (5-10 cm), deep-infauna (>10 cm)…	Fric, DistLMs, dbRDA, SIMPER	Limfjorden (open to North Sea in the west and the Kattegat in east)
Historical changes in the structure and functioning of the benthic community in the lagoon of Venice	https://doi.org/10.1016/j.ecss.2007.08.006	Pranovi et al. (2008)	Res Ar	NA	Relationship with bottom (epifauna, infauna), body flexibility (>45 degrees, 10-15 degrees, <10 degrees), fragility (low, medium, high), living habit (tube dweller, permanent burrow dweller, crevice dweller, free living), feeding habit (filter feeders, detritus feeders, herbivores, mixed feeders, predators), adult longevity [years] (<2, 2-5, >5), reproductive technique (asexual, sexual (broadcast…	BPc, BTA, PCA, difference analysis	Literature-based (global)
How functional traits of estuarine macrobenthic assemblages respond to metal contamination?	https://doi.org/10.1016/j.ecolind.2016.07.019	Pilo et al. (2016)	Res Ar	NA	Feeding mode (carnivores, sub-surface deposit-feeders, surface deposit-feeders, suspension-feeders, herbivorous), life span (short (<1 year), medium (1-5 years), long (>5 years)), body size (very-small (<1 cm), small (1-3 cm), medium (3-10 cm), large (>10 cm)), motility (sessile, swimmer, crawler, burrower, walker), position in sediments (infauna, epifauna), larval type (none (brooding), benthic,…	BTA, AMBI, difference analysis, RLQ, FCA	Tagus estuary (Portugal)
Hydrodynamic conditioning of diversity and functional traits in subtidal estuarine macrozoobenthic communities	https://doi.org/10.1016/j.ecss.2017.08.012	van der Wal et al. (2017)	Res Ar	NA	Feeding habit (surface deposit feeders, deposit feeders, suspension feeders, omnivores, carnivores/predators, herbivores, other), mobility (sessile/attached taxa, burrowers, crawlers, swimmers, taxa with unknown traits), ecological groups (EG-I, EG-II, EG-III, EG-IV, EG-V)	AMBI, similarity analysis	Westerschelde estuary, The Netherlands
Identifying "vital attributes" for assessing disturbance-recovery potential of seafloor communities	https://doi.org/10.1002/ece3.7420	Gladstone-Gallagher et al. (2021)	Res Ar	NA	Presettlement movement potential (yes larval pahse, no or minimal larval phase), postsettlement juvenile movement potential (no movement, benthic movement (includes burrowing and crawling), water column movement (includes swimming, byssus drifting, and rafting), postsettlement adult movement potential (no movement, benthic movement (includes burrowing and crawling), water column movement (include…	PCoA, Fdis, temporal analysis	Kawau Bay, New Zealand (shallow, 6-12 m)
Identifying suitable indicators to measure ecological condition of rocky reef ecosystems in South Africa	https://doi.org/10.1016/j.ecolind.2023.110696	Smit et al. (2023)	Res Ar	NA	Morphology (encrusting, massive, cup/column, whip, upright branching)	BTA, PCA, PERMANOVA, SIMPER	South Africa (Natal Shelf Ecoregion (NS), Agulhas Shelf Ecoregion (AS))	Marine benthos
Impact of and recovery from seabed trawling in soft-bottom benthic communities under natural disturbance of summer hypoxia: A case study in subtropical Hong Kong	https://doi.org/10.3389/fmars.2022.1010909	Xu et al. (2022)	Res Ar	NA	Size (<5 mm, 5 mm-1 cm, 1-3 cm, 3-6 cm, 6-10 cm, >10 cm), larval type (planktotroph, lecithotroph, direct development), mobility (none, low, medium, high), body form (short/cylindrical, dorsally flat, laterally flat, ball shape, long thin, irregular), attachment (none, temporary, permanent), life habitat (sessile, tube (permanent), tube (semi-permanent), burrower, surface crawler), feeding (suspe…	PCoA, difference analysis	Hong Kond, China (shallow)
Impact of hypoxia on the structure and function of benthic epifauna in Tolo Harbour, Hong Kong	https://doi.org/10.1016/j.marpolbul.2011.03.019	Fleddum et al. (2011)	Res Ar	NA	Size (<5 mm, 5mm -1 cm, 1-3 cm, 3-6 cm, 6-10 cm, >10 cm), larval type (planktotroph, lecithotroph, direct development), mobility (none, low, medium, high), body form (short/cylindrical, dorsally flat, laterally flat, ball shape, long thin, irregular), attachment (none, temporary, permanent), life habitat (sessile, tube (permanent), tube (semi-permanent), burrower, surface crawler), feeding (suspe…	Hierarchical cluster analysis, difference analysis	Hong Kong (harbours and bays)
Impact of multiple stressors on sea bed fauna in a warming Arctic	https://doi.org/10.3354/meps12803	Jorgensen et al. (2019)	Res Ar	Response-Effect	Temperature median (numerical), temperature range numerical), height [cm] (numerical), weight [g] (numerical), mobility (as a crab, as a sea star, as a snail or no movement at all)	Sensitivity and vulnerability estimates	Arctic Barents Sea
Impact of offshore gas platforms on the structural and functional biodiversity of nematodes	https://doi.org/10.1016/j.marenvres.2016.02.001	Fraschetti et al. (2016)	Res Ar	NA	Life strategy (from colonisers to persisters), feeding type (selective deposit feeders, non-selective deposit feeders, epigrowth feeders, predators)	ITD (index of trophic diversity), nMDS	North Ionian Sea
Impacts of artificial reef on community structure and functional traits of macrobenthos near Furong Island, Shandong, China	https://doi.org/10.13287/j.1001-9332.202303.031	Zhan et al. (2023)	Res Ar (only the abstract is accessible)	NA	Feeding mode (deposit-feeder, suspension feeder), habitat, body size, life spam, flexibility	NA (only abstract was accessible)	Furong Island, Shandong, China
Impacts of physical disturbance on the recovery of a macrofaunal community: A comparative analysis using traditional and novel approaches	https://doi.org/10.1016/j.ecolind.2011.03.016	Wan Hussin et al. (2012)	Res Ar	NA	Size, larval type (planktotroph, lecithotroph, direct development), relative adult mobility, body form, degree of attachment, adult life habit, feeding habit, habitat	Somatic Production (Ps), Taxonomic Distinctness (TD), Infaunal Trophic Index (ITI), Biological Traits Analysis, Rao's Quadratic, MDS	Southeast coast of England
Importance of functional biodiversity and species-specific traits of benthic fauna for ecosystem functions in marine sediment	10.3354/meps332011	Norling et al. (2007)	Res Ar	NA	Feeding (predator, surface deposit feeder, sub-surface deposit feeder, suspension feeder), behaviour (burrowing, deep burrowing), sediment reworking (gallery builder, biodiffuser)	No functional analysis per se	Baltic Sea
Incorporating ecological functioning into the designation and management of marine protected areas	https://doi.org/10.1007/978-1-4020-8808-7_7	Frid et al. (2008)	Conference Paper	NA	Maximum size, maximum growth rate, longevity, time to maturity, reproductive method, fecundity, propagule dispersal, body design, living habit, living location/environmental position, exposure potential, degree of flexibility, degree of attachment, strength of attachment, resource capture method, food type, energy transfer efficiency, tissue components, defence strategy, movement method, mobility…	BTA, CoIA, PCA, FCA	Eddystone Reef, Cornwall, UK
Individual-based simulation of the spatial and temporal dynamics of macroinvertebrate functional groups provides insights into benthic community assembly mechanisms	https://doi.org/10.7717/peerj.5038	Alexandridis et al. (2018)	Res Ar	NA	Temperature (stenothermal, eurythermal), development (planktonic, laid, brooded), dispersal (short, long), fecundity (low, high), tide/salinity (stenohaline, emersed, euryhaline), substrate (mud, muddy sand, muddy gravel, rock, gravel), size [cm] (numerical), position (interface, infauna, epifauna), mobility (mobile, sessile), growth rate (numerical), lifespan [year] (numerical), epibiosis (neutr…	CA (correspondance analysis), mantel correlograms	Rance estuary (Frrance)
Infaunal community structure, diversity, and function in Pacific-Arctic shelf sediments: a comparison of meiofaunal- and macrofaunal-sized nematodes	https://doi.org/10.3354/meps14397	Charrier et al. (2023)	Res Ar	NA	Feeding type (selective deposit feeders, non-selective deposit feeders, epistratum feeders, predators/scavengers or omnivores), life-history strategy (1-5, from colonisers to peristers)	?	Bering and southern Chukchi Seas
Influence of benthic macrofauna community shifts on ecosystem functioning in shallow estuaries	https://doi.org/10.3389/fmars.2014.00041	Kristensen et al. (2014)	Res Ar	NA	Sediment reworking, ventilation	NA	Odense Fjord, Denmark (shallow estuary)
Influence of climate-induced biogeographic range shifts on mudflat ecological functioning in the subtropics	https://doi.org/10.1016/j.ecss.2020.106692	Caswell et al. (2020)	Res Ar	L-M-B	Maximum adult body size (<10 mm, 10-30 mm, 30-50 mm, >50 mm), body shape (round-oval, rectangular-sub-rectangular, vermiform), body armour thickness (none, 0.1-0.5 mm, 0.5-1 mm, 1-5 mm, >5 mm), degree of attachment (none, temporary, permanent), longevity (<1 yr, 1-2 yr, 3-5 yr, 5-10 yr, >10 yr), larval development (direct, planktotrophic, lecithotrophic), feeding (deposit feeder, suspension/filte…	BTA, nMDS	SE Queensland, Australia
Influence of Deep-Water Corals and Sponge Gardens on Infaunal Community Composition and Ecosystem Functioning in the Eastern Canadian Arctic	https://doi.org/10.3389/fmars.2020.00495	Pierrejean et al. (2020)	Res Ar	NA	Mobility (sessile, mobile, limited, mobility), feeding type (detritus feeder, carnivore/predator, filter/suspension feeder, scavenger, deposit feeder), sediment reworking (biodiffusor, up/down conveyor, epifauna, surficial modifier, small (<3 mm), medium (>3 mm and <10 mm), large (>10 mm))	Fric, Feve, CWM, RDA	Frobisher Bay (137 m depth), Baffin Bay (1007 m depth)
Influence of phytodetrital quality on macroinfaunal community structure and epifaunal response	https://doi.org/10.3354/meps12778	Campanyà-Llovet and Snelgrove (2019)	Res Ar	NA	Life stage (juvenile, adults), mobility (sessile, discretely motile, motile), feeding morphology (palps, tentacles, pharynx)	No functional analysis per se	Barkley submarine canyon (890 m)
Integrating the provision of ecosystem services and trawl fisheries for the management of the marine environment	https://doi.org/10.1016/j.scitotenv.2014.11.042	Muntadas et al. (2015)	Res Ar	NA	Environmental position (epibenthic, endobenthic), habit (attached, bed forming, burrow dwelling, encrusted, erect, free living), growth form (crustose soft, cushion, arborescent, vermiform, tubiculous, globose, turbinate, stellata, articulate, bivalved, pisciform), mobility (swimmer, crawler, burrow, attachment), bioturbation (not relevant, surface, subsurface, deep to surface), feeding mode (dep…	BTA, Bray-Curtis, SIMPER, difference analysis	Mediterranean Sea
Interregional comparison of benthic ecosystem functioning: Community bioturbation potential in four regions along the NE Atlantic shelf	https://doi.org/10.1016/j.ecolind.2019.105945	Gogina et al. (2020)	Res Ar	NA	Mobility (living ina fixed tube, limited movement, slow free movement through the sediment, free three dimensional movement via burrow system), sediment reworking (epifauna that bioturbate at the sediment-water interface, surficial modifiers, upward and downward coneyors, biodiffusors, regenerators that excavate holes, transferring sediment at depth to the surface)	BPc, nMDS, RF	Shelf waters (Baltic and Atlantic)
Invertebrate dispersal and habitat heterogeneity: Expression of biological traits in a seagrass landscape	https://doi.org/10.1016/j.jembe.2010.05.008	Boström et al. (2010)	Res Ar	NA	Mean (adult) size (0.1-1 mm, 1-5 mm, 5mm-1 cm), larval type (planktotrophic, lecithotrophic, direct development), reproductive frequency (semelparous, annual episodic, annual protracted), propagule dispersal range (<0.1 m, 0.1-1 m, 1-10 m, 10-100 m, 100-1000 m, 1000-10 000 m, >10 000 m), environmental position (infauna (>5 cm), infauna (2-5 cm), infauna (top 2 cm), epibenthic, bentho-pelagic), fe…	FCA	Northern Baltic Sea (2-3 m)
Is long-term ecological functioning stable: The case of the marine benthos?	https://doi.org/10.1016/j.seares.2014.08.003	Frid and Caswell (2015)	Res Ar	NA	Body size (small (<10 mm), large (>10 mm)), longevity (1-3 years, >3 years), bioturbation (low, moderate, high), life zone (surface (epibenthic), shallow infauna (<5 cm), deep infauna), feeding mode (deposit, filter, omnivore, carnivore)	nMDS, difference analysis, similarity analysis	Northeast coast of England (central-west North Sea)
Is the trophic diversity of marine benthic consumers decoupled from taxonomic and functional trait diversity? Isotopic niches of Arctic communities	https://doi.org/10.1002/lno.11174	Włodarska-Kowalczuk et al. (2019)	Res Ar	NA	Feeding (carnivore, deposit-feeder, suspension-feeder, herbivore, grazer, suctorial parasite), mobility (mobile, discretely mobile, sedentary), food source (sub-surface, surface, epibenthic), size class (under 10 mm, 11-50 mm, 51-100 mm, >100 mm), life habit (attached, burrowing, free-living, tube-dweller, parasitic)	Fric, Gower's distance, PCoA	Hornsund fjord (Spitsbergen)
Isotopic and traits-based trophic diversity of Canadian Beaufort Sea benthic communities in relation to food supply	https://doi.org/10.1139/as-2021-0040	Ehrman et al. (2022)	Res Ar	NA	Mobility (sessile, discretely mobile, crawler, swimmer, burrower, tubicolous), feeding type (suspension feeder, deposit feeder, predator, scavenger), body size (20 mm, 100 mm, 250 mm, 500 mm, 750 mm, 12 000 mm), particle transport (resuspension, sediment mixing, advection), food source (POM, detritus, microfauna, macrofauna, phytoplankton, zooplankton)	Fric, Feve, Fdis, CWM, RLQ, nMDS	Southern Canadian Beaufort Sea and Amundsen Gulf
Joint use of biological traits, diversity and biotic indices to assess the ecological quality status of a Mediterranean transitional system	https://doi.org/10.1016/j.ecolind.2023.109939	Magni et al. (2023)	Res Ar	NA	Maximum size [mm] (<5, 5-30, 30-80, >80), body form (vermiform, dorso-ventral compressed, laterally compressed, globose), protection (no protection, tube, shell), life span (≤1 yr, 1-3 yrs, 3-6 yrs, 6-10 yrs), reproductive frequency (semelparous, iteroparous, semi-continuous), adult feeding habit (suspension feeder, surface deposit feeder, subsurface deposit feeder, herbivore, predation, scavenge…	Functional dispersion, CWM, PCoA	Mediterranean Transitional System (lagoons)
Lack of strong seasonality in macrobenthic communities from the northern Barents Sea shelf and Nansen Basin	https://doi.org/10.1016/j.pocean.2023.103150	Jordà-Molina et al. (2023)	Res Ar	NA	Size (small (<10 mm), small-medium (10-50 mm), medium (50-100 mm), medium-large (100-300 mm), large (>300 mm)), body form (globose, vermiform/elongate, dorso-ventral compressed, laterally compressed, upright), living habit (free living, crevice dwelling, tube dwelling, burrowing, epi/endo zouc/phyticm attached), adult movement (sessile/none, burrower, crawler, swimmer (facultative)), larval devel…	Fric, Feve, Fdis, FR, CWM, BTA, FCA	Barents Sea (100-300 m)
Learning from the past: functional ecology of marine benthos during eight million years of aperiodic hypoxia, lessons from the Late Jurassic	https://doi.org/10.1111/j.1600-0706.2013.00380.x	Caswell and Frid (2013)	Res Ar	NA	Organism body size (<10 mm, 10-50 mm, 50-100 mm, 100-200 mm, >200 mm), skeletal composition (chitin, aragonite, calcite (low Mg), calcite (high Mg), phosphate), skeletal thickness (<0.1 mm, 0.1-0.5 mm, 0.5-1 mm, 1-5 mm, >5 mm), adult movement (sessile, burrowing, crawling, swimming, gliding), living habit (semi-shallow infaunal, mid-depth infaunal, epifaunal attached, epifaunal free living, borer…	nMDS	Dorset, UK
Life history mediates large-scale population ecology in marine benthic taxa	https://doi.org/10.3354/meps08253	Webb et al. (2009)	Res Ar	NA	Body size (<1 cm, 1-2 cm, 3-10 cm, 11-20 cm, ≥21 cm), development mode (planktonic (including both planktotrophic and lecithotrophic development), non-planktonic), feeding method (predators and scavengers, active and passive suspension feeders (filter feeders), suspension and deposit feeders, deposit feeders), lifespan (≤1 yr, >1 yr), adult mobility (crawling, burrowing, swimming and drifitng, at…	Maximum Likelihood (ML), phylogenetically weighted generalised least squares models (PGLMs)	North Sea (UK)
Linking multiple facets of biodiversity and ecosystem functions in a coastal reef habitat	https://doi.org/10.1016/j.marenvres.2020.105092	Jones et al. (2020)	Res Ar	Response-Effect	Maximum size [mm] (<10, 10-50, 50-100, 100-200, >200), daily movement capacity (no movement, low (<1 m), medium (1-10 m), high (>10 m)), sediment reworking (epifauna, surficial modifiers, upward and downward conveyors, biodiffusors, regenerators), feeding mode (suspension feeder, surface deposit feeder, sub-surface deposit feeder, predator-scavenger, grazer), bathymetric preference (intertidal, s…	Gower distance, PCoA, FIde (Functional Identity), Fric, Feve, Fdiv, FDis	English Channel
Linking Ross Sea Coastal Benthic Communities to Environmental Conditions: Documenting Baselines in a Spatially Variable and Changing World	https://doi.org/10.3389/fmars.2018.00232	Cummings et al. (2018)	Res Ar	NA	Feeding (suspension feeders, deposit feeder-grazers, predator-scavengers), motility (sedentary, limited motility, freely motile), living position (surface dwellers, shallow (<2 cm), deep (>2 cm))	MDS, CCA	Ross Sea (15-25 m)
Linking Species Functional Traits to Specific Biogeochemical Processes under Trawling Pressure	https://doi.org/10.3390/biology11101378	Tsikopoulou et al. (2022)	Res Ar	Response-Effect	Maximum body size (<10 mm, 11-20 mm, 21-100 mm), longevity [max] (<1 year, 1-3 years, 3-10 years), feeding mode (suspension & filter, surface deposit, sub-surface deposit, scavenger/opportunis, surface predaor), bioturbation mode (diffusive mixers, surface depositors, upward conveyors, downward conveyors), living habit (tube-dwelling, burrow-dwelling, free-living, inhabits crevices), sediment pos…	BTA, fourth-corner analysis	Heraklion Bay (Island of Crete, southern Aegean)
Long-term changes in ecological functioning of temperate shelf sea benthic communities	https://doi.org/10.1016/j.ecss.2020.107097	Shojaei et al. (2021)	Res Ar	L-M-B	Feeding habit (surface deposit feeder, sub-surface deposit feeder, suspension feeder, interface feeder, predator, grazer, parasite), adult movement (swimmer, crawler, burrower, sessile), diet type (omnivore, carnivore, herbivore), larval development (direct, lecithotrophic, planktotrophic), adult longevity [years] (<1, 1-2, 3-10, 10+), habit (burrow dweller, free living, tubiculous, attached), ag…	CWM, Rao's Q, Rv-coefficient (difference analysis?), DistLM, dbRDA, power regression analysis, RR (response ratios)	Southern North Sea (shallow)
Long-term variability of macrobenthic community in a shallow coastal lagoon (Valli di Comacchio, northern Adriatic): Is community resistant to climate changes?	https://doi.org/10.1016/j.marenvres.2018.02.026	Pitacco et al. (2018)	Res Ar	NA	Feeding (predator, herbivorous, deposit feeder, filter-feeder), mobility (sessile, swim, burrow, crawl, walk), adult life habitat (infauna, epifauna), body size (small (<0.001g), medium (0.01-0.05g,), large (>0.05g)), life span (short (<1 year), medium (1-5 years), long (>5 years)), reproductive technique (asex, sex: gonocoric, sex: hermaphrodite), type of larva (none (brooding), betnonic, plankt…	BTA, AMBI, MDS, Bray-Curtis, Constrained Clustering Analysis, DistLM	Northern Adriatic
Long-term warming affects ecosystem functioning through species turnover and intraspecific trait variation	https://doi.org/10.1111/oik.06698	Salo et al. (2019)	Res Ar	NA	Grazing rate, metabolism [respiration rate], body size)	CWM, partitioning analysis, difference analysis	Biotest Basin, Swedish Baltic Sea coast
Loss of benthic macrofauna functional traits correlates with changes in sediment biogeochemistry along an extreme salinity gradient in the Coorong lagoon, Australia	https://doi.org/10.1016/j.marpolbul.2021.113202	Lam-Gordillo et al. (2022)	Res Ar	NA	Bioturbator (biodiffusor, bioirrigator, no bioturbation, surface modifier), body size (large (>20 mm), medium (5-20 mm), small (0.5-5 mm)), feeding mode (deposit feeder, filter/suspension, grazer/scraper, omnivore, predator, scavenger/opportunist, sub-surface deposit feeder), morphology (hard, hard exoskeleton, hard shell, irregular, round, soft/fragile, vermiform), living habit (attached/sessile…	CWM (with fourth root transformation prior to analysis)	Australia
Macrobenthic diversity response to the atlantification of the Arctic Ocean (Fram Strait, 79°N) – A taxonomic and functional trait approach	https://doi.org/10.1016/j.ecolind.2022.109464	Górska et al. (2022)	Res Ar	NA	Size (small (<10 mm), small-medium (10-50 mm), medium (50-100 mm), medium-large (100-300 mm), large (>300 mm)), body form (flattened dorso-ventrally compressed, globulose, flattened laterally-compressed, upright, vermiform), living habit (attached, burrowing, free living, tube/crevice dwelling, epi/endo zoic/phytic), adult movement (burrower, crawler, sessile, swimmer), feeding habit (opportunist…	Fric, Feve, FR, Rao'S Q, FCA	Arctic Ocean (Fram Strait, 79°N)
Macrobenthic functional trait diversity at multiple scales along a subtropical estuarine gradient	https://doi.org/10.3354/meps13033	Morais et al. (2019)	Res Ar	NA	Adult body size (≤5 mm, 5 to 10 mm, 10 to 20 mm, 20 to 40 mm, 40 to 80 mm, 80 to 160 mm, >160 mm), bioturbation type (none, biodiffuser, gallery diffuser, upward conveyor, downward conveyor, bio-irrigator), body design (soft, soft protected (tube/gallery/tunic cover), hard exoskeleton, hardshell), depth in sediment (surface, 0 to 3 cm, 3 to 8 cm, 8 to 15 cm, 15 to 25 cm, >25 cm), feeding type (de…	Rao's Q, RLQ analysis, MCA (multiple corresponde analysis)	Guaratuba Bay, Southenr Brazil (27 m)
Macrobenthic Mollusca of the Prince Gustav Channel, Eastern Antarctic Peninsula: An Area Undergoing Colonisation	https://doi.org/10.3389/fmars.2021.771369	Anderson et al. (2021)	Res Ar	NA	Development type (lecithotrophic, planktotrophic, brooder, direct developer), reproduction mode (gonochoric, hermaphroditic, asexual), mobility (crawler, burrower, sessile (encrusting and erect)), lifestyle (infauna, epifauna, epibiotic, demersal, pelagic)	NA	Prince Gustav Channel, Eastern Antarctic Peninsula (175-1240 m)
Macrobenthos at marine hotspots along the northwest Indian inner shelf: Patterns and drivers	https://doi.org/10.1016/j.marenvres.2018.12.007	Vijapure et al. (2019)	Res Ar	NA	Feeding mode (predator, grazer, surface deposit feeders, subsurface deposit feeders, detritus feeder, suspension feeders, scavenger), motility (motile, discretely motile, sessile), body size (small, small to medium, medium, medium to large, large), bioturbation mode (upward conveyors, downward conveyors, upward/downward conveyors, biodiffusors, surface modifiers), habitat (free living, tubiculous…	FCA, Rao's quadratic entropy	Northwest Indian inner shelf
Macrobenthos functional trait responses to heavy metal pollution gradients in a temperate lagoon	https://doi.org/10.1016/j.envpol.2019.06.117	Hu et al. (2019)	Res Ar	NA	Feeding mode (carnivore, surface deposit-feeder, sub-surface deposit-feeder, suspension-feeder, herbivorous), mobility (sessile, tube-builder, burrower, swimmer, crawler), environmental position (infauna, epifauna), body size (very small (<1 cm), small (1-3 cm), medium (3-10 cm), large (>10 cm)), life span (short (<1 year), medium (1-5 years), long (>5 years)), AMBI ecological group (sensitivity …	BTA, AMBI, RLQ, fourth-corner analysis, PCA	Swan Lagoon, north China
Macrofauna as a major driver of bentho‐pelagic exchange in the southern North Sea	https://doi.org/10.1002/lno.11748	Neumann et al. (2021)	Res Ar	NA	Mobility, sediment reworking, burrow type, feeding type, injection pocket depth	BPc, IPc, no functional analysis per se	German Bight of the southern North Sea
Macrofaunal bioturbation attributes in relation to riverine influence: What can we learn from the Po River lagoonal system (Adriatic Sea)?	https://doi.org/10.1016/j.ecss.2019.106405	Nasi et al. (2020)	Res Ar	NA	Mobility (organism that lives in fixed tubes, organism with limited movement, movements through the sediment matrix, free movements via burrow types), sediment reworking (epifauna, superficial modifiers, upward and downward conveyors, biodiffusors, regenerators), burrow type (infauna with internal irrigation, open irrigation (U- or Y-shaped burrows), blind ended irrigation (blind ended buows, no …	BPc, IPc, BTA, CWM, RLQ analysis, FCA, difference analysis, nMDS, BIO-ENV analysis, DistLM, similarity analysis	Adriatic Sea (shallow)
Macrofaunal production and biological traits: Spatial relationships along the UK continental shelf	https://doi.org/10.1016/j.seares.2014.01.001	Bolam and Eggleton (2014)	Res Ar	Response-Effect	Maximum size [mm] (<10, 10-20, 21-100, 101-200, >200), morphology (soft, tunic, exoskeleton, crustose, cushion, stalked), longevity [years] (<1, 1-3, 3-10, >10), larval development location (pelagic planktotrophic, pelagic lecithotrophic, benthic (direct)), egg development location (asexual/budding, sexual-shed eggs (pelagic), sexual-shed eggs (benthic), sexual-brood eggs), living habit (tube-dwe…	nMDS	UK continental shelf
Macrofaunal recovery following the intertidal recharge of dredged material: a comparison of structural and functional approaches	https://doi.org/10.1016/j.marenvres.2014.01.008	Bolam (2014)	Res Ar	Response-Effect	Maximum size [mm] (<10, 10-20, 21-100, 101-200, >200), morphology (soft, tunic, exoskeleton, crustose, cushion, stalked), longevity [years] (<1, 1-3, 3-10, >10), larval development location (pelagic planktotrophic, pelagic lecithotrophic, benthic (direct)), egg development location (asexual/budding, sexual-shed eggs (pelagic), sexual-shed eggs (benthic), sexual-brood eggs), living habit (tube-dwe…	BTA, Rao's Q, MDS, similarity analysis	Southeast coast of England
Maintained functional diversity in benthic communities in spite of diverging functional identities	https://doi.org/10.1111/oik.02894	Weigel et al. (2015)	Res Ar	NA	Maximum size (small (1-5 mm), medium (5-30 mm), large (>30 mm)), protection (no protection, tube, burrow, case, soft shell, hard shell), fragility (fragile, intermediate, robust), longevity (very short (<1 year), short (1-2 year), long (2-5 year), very long (>5 year)), energy (low (>1.7 kJ g-1), medium (1.7-3.4 kJ g-1), high (3.4-5.1 kJ g-1)), environmental position (infauna deep (>5 cm), infauna…	Fdis, CWM, PERMANOVA, SIMPER	Åland archipelago (northern Baltic Sea at the junction of the Baltic Proper, the Bothnian Sea and the Gulf of Finland)
Mapping functional groups can provide insight into ecosystem functioning and potential resilience of intertidal sandflats	https://doi.org/10.3354/meps11692	Greenfield et al. (2016)	Res Ar	NA	Body hardness (calcified (fully calcified shell), soft-bodied, rigid (chitinous exoskeleton or endoskeleton), feeding behaviour (susoension-feeder, deposit-feeder, predator/scavenger, grazer), living position (attached, above surface, top 2 cm, below surface (movement between layers), deep), movement ability (freely mobile on or in sediment, limited movement usually in sediment, sedentary/movemen…	CCA	Kaipara Harbour, New Zealand
Mapping marine benthic biological traits to facilitate future sustainable development	https://doi.org/10.1002/eap.2905	Bolam et al. (2023)	Res Ar	Response-Effect	Morphology (soft, tunic, exoskeleton, crustose, cushion, stalked), egg development location (asexual, pelagic, benthic, brood), living habit (tube, burrow, free-living, crevice, epi/endo zoic/phytic, attached), sediment position (surface, 0-5 cm, 5-10 cm, >10 cm), mobility (sessile, crawl/creep/climb, burrowers, swim), body size [mm] (<10, 10-20, 21-100, 101-200, 201-500, >500), longevity [years]…	Elbow plots, PCA (princ component analysis)	UK shelf waters, northeast Atlantic, France, Belgium, The Netherlands, Germany, Denmark, and Norway
Mapping the vulnerability of animal community to pressure in marine systems: Disentangling pressure types and integrating their impact from the individual to the community level	https://doi.org/10.1093/icesjms/fsv003	Certain et al. (2015)	Res Ar	NA	Size, habitat, speed, shape, texture	Sensitivity and vulnerability analysis	Barents Sea
Marine benthic ecological functioning over decreasing taxonomic richness	https://doi.org/10.1016/j.seares.2014.04.010	Tornroos et al. (2015)	Res Ar	NA	Size (0-10 mm, 11-20 mm, 21-50 mm, 51-100 mm, >10 mm), adult longevity (<1yr, 1-3yrs, 3-6yrs, 6-10yrs, >10yrs), reproductive frequency (semelparous, iteroparous, semi-continuous), development type (fragmentation, direct, lecithotrophic, planktotrophic), environmental position (deep, middle, top, interface, epibenthic, bentho-pelagic), living habit (attached, tube dweller, burrow dweller, crevice …	Functional Diversity (FD),	Sweden, Finland, Poland, Denmark (shelf)
Marine ecosystem resilience during extreme deoxygenation: the Early Jurassic oceanic anoxic event	https://doi.org/10.1007/s00442-016-3747-6	Caswell and Frid (2017)	Res Ar	NA	Max. body vol. [[mm^3] (<2000, 2000-20,000, 20,000-200,000, >200,000), skeletal compositon (aragonite, calcite (low Mg), calcite (high Mg), phosphate), skeletal thickness [mm] (<0.5, 0.5-1, 1-3, >3), reproductive method (asexual budding, planktotrophic larvae, lecithotrophic larvae, brood to juvenile), sociability (solitary, gregarious, colonial), adult mobility (sessile, facultatively mobile, mo…	nMDS, Bray-Curtis, CCA	NW Europe (100-200 m)
Marine epibenthic functional diversity on Flemish Cap (north-west Atlantic)-Identifying trait responses to the environment and mapping ecosystem functions	https://doi.org/10.1111/ddi.13026	Murillo et al. (2020)	Res Ar	Response-Effect	Maximum body size (small (<2 cm), medium (2-10 cm), medium large (10-50 cm), large (50 cm)), longevity (<5 yrs, 5-10 yrs, 10-50 yrs, >50 yrs), reproductive method (asexual-budding, sexual broadcast spawner, sexual brooder-indirect development pelagic, sexual brooder-direct development demersal or viviparous), propagule dispersal (pelagic planktotrophic, pelagic lecithotrophic, benthic), motility …	Fric, Functional Dispersion (Fdis), CWM, HMSC (joint species distribution model, hierarchical), Random Forest modelling	Flemish Cap and Flemish Pass (eastern side), North Atlantic Ocean
Marine macrofaunal traits responses to dredged material disposal	https://doi.org/10.1016/j.marpolbul.2021.112412	Bolam et al. (2021)	Res Ar	Response-Effect	Morphology (soft, tunic, exoskeleton, crustose, cushion, stalked), egg development location (asexual, pelagic, benthic, brood), living habit (tube, burrow, free-living, crevice, epi/endo zoic/phytic, attached), sediment position (surface, 0-5 cm, 5-10 cm, >10 cm), mobility (sessile, burrowers, crawl/creep/climb, swim), body size [mm] (<10, 10-20, 21-100, 101-200, 201-500, >500), longevity (<1, 1-…	Numerical analyses: fuzzy Principal Component Analysis (fPCA)	UK (England)
Marine snow increases the adverse effects of oil on benthic invertebrates	https://doi.org/10.1016/j.marpolbul.2017.11.028	van Eenennaam et al. (2018)	Res Ar	NA	Lifestyle (infaunal, epifaunal), feeding strategy (deposit feeding, suspension feeding, grazing)	NA	Lab-based (The Netherlands)
Matching biological traits to environmental conditions in marine benthic ecosystems	https://doi.org/10.1016/j.jmarsys.2006.02.004	Bremner et al. (2006a)	Res Ar	Response-Effect	Individual/colony size (small, small-medium, medium, medium-large, large), adult longevity (<2 yr, 2-5 yr, >5 yr), reproductive method (asexual (budding), sexual (broadcast spawn), sexual (egg lay/brood-planktonic larvae), sexual (egg lay/brood-mini adults)), relative adult mobility (none, low, medium, high), degree of attachment (none, temporary, permanenet), adult movement (sessile, swim, crawl…	Fourth root transformation, Bray-Curtis similarities, nmMDS	English Channel and Irish Sea
Matching ecological functioning with polychaete morphology: Consistency patterns along sedimentary habitats	https://doi.org/10.1016/j.seares.2016.05.001	Otegui et al. (2016)	Res Ar	NA	Feeding apparatus (no buccal organ, ventral buccal origin, ventral muscular proboscis, simple axial proboscis, muscular axial proboscis, unarmed pharynx, jawed pharynx, one pair palps, multiple palps, grooved palps, prostomial grooved palps, peristomial groved palps, prostomial paired palps, prostomial multiple palps, prostomial palps from a crown, peristomial paired palps, peristomial palps mult…	BTA, FCA	?
Methane seepage effects on biodiversity and biological traits of macrofauna inhabiting authigenic carbonates	https://doi.org/10.1016/j.dsr2.2016.05.021	Levin et al. (2017)	Res Ar	NA	Feeding (filter feeder, bacterial grazer, surface-deposit feeder, subsurface-deposit feeder, carnivore, omnivore, chemosynthesis via symbionts), lifestyle (tube builder, burrower, errant, sessile-attached), mobility (motile, discretely motile, sessile), size (small (>0.3-2 mm), medium (2-5 mm), large (>5 mm)), calcification (heavy, light or partial, none)	BTA, MDS	Cascadia margin off Oregon, USA (587–618 m)
Methods for describing ecological functioning of marine benthic assemblages using biological traits analysis (BTA)	https://doi.org/10.1016/j.ecolind.2005.08.026	Bremner et al. (2006b)	Res Ar	NA	Individual/colony size (small), relative weight (small-medium, medium, medium-large, large), adult longevity [years] (<2, 2-, >5), reproductive technique (asexual (budding), sexual (broadcast spawner), sexual (egg layer/brooder-planktonic larvae), sexual (egg layer/brooder-mini-adults), relative adult mobility (none, low, medium, high), degree of attachment (none, temporary, permanent), adult mov…	Fuzzy correspondence analysis (FCA), Co-Inertia Analysis (COI), nmMDS	North Sea and estearn Channel
Microplastic burden in marine benthic invertebrates depends on species traits and feeding ecology within biogeographical provinces	https://doi.org/10.1038/s41467-023-43788-w	Porter et al. (2023)	Meta-analysis with no functional analysis	NA	Weight [size], environmental position, feeding mechanism, mobility, habit	NA	Global
Microplastics alter multiple biological processes of marine benthic fauna	https://doi.org/10.1016/j.scitotenv.2022.157362	Mason et al. (2022)	Res Ar	NA	Mortality rate, survival rate, number/% of live individuals, somatic growht rate, length increase, weight increase, reproductive success, % live young, sperm velocity, oocyte number, fecundity, % normal development, % larval abnormalities, development type, segment regeneration time, righting time, byssal thread production, cirral beating frequency, swimming speed, prey consumption rate, algal cl…	NA (only one trait used)	Literature-based (global)
Modeling of Bioaccumulation in Marine Benthic Invertebrates Using a Multispecies Experimental Approach	https://doi.org/10.1021/acs.est.5b02500	Diepens et al. (2015)	Res Ar	NA	Food type (micro-organisms (bacteria), benthic diatoms, meiofauna, detritus, particulate organic matter, epipelic and epipsammic bacteria, deposited plankton, suspended phytoplankton, mud, sand, phytoplankton, plankton, macrofauna), size [cm] (1-2, 11-20), average lipid content (SD) [%] (1.0 (0.1), 1.5 (0.3), 1.6 (0.3), 1.8 (0.1)), habit (burrow dwelling, infaunal), respiration type (gills, body …	Difference analysis	Laboratory-based
Multi-decadal changes in the megabenthos of the Bay of Fundy: The effects of fishing	https://doi.org/10.1016/j.seares.2007.04.001	Kenchington et al. (2007)	Res Ar	NA	Mobility (sessile, sedentary, motile, very motile), degree of attachment (none, temporary, permanent), habitat interaction (sessile, swim, crawl, vurrow, crevice-dweller), microhabitat (shallow burrower/nest builder (infauna), surface dweller (epifauna), deep burrower (infauna), borer), dominant feeding method (deposit feeder, filter/suspension feeder, algal grazer, predator, scavenger), preferre…	FCA	Nova Scotia side of the Bay of Fundy (90-120 m)
Multiple stressor effects on marine infauna: responses of estuarine taxa and functional traits to sedimentation, nutrient and metal loading	https://doi.org/10.1038/s41598-017-12323-5	Ellis et al. (2017)	Res Ar	NA	Motility (freely motile in or on sediment, sedentary or only moving within fixed tube structures, limited free movement (e.g., withdrawal into sediment)), feeding (deposit, suspension), habitat structure (simple hole or pit, permanent burrow, trough - producing troughs in sediment, tube), sediment particle movement (surface mixing, deep-to-surface, surface (top 2 cm)-to-deep (>2 cm deep)), body s…	PCA	New Zealand (< 10 m)
Multi-scale functional and taxonomic β-diversity of the macroinvertebrate communities in a Mediterranean coastal lagoon	https://doi.org/10.12681/mms.1844	Cabana et al. (2017)	Res Ar	NA	Mobility (sessile/tube building, semi-mobile/crawling, mobile/free swimming), water column/sediment position (epifauna, surface, subsurface), trophic mode (suspension feeder, deposit feeder, predator, scavenger, grazer), exoskeleton material (calcium, chitin), reproductive mode (gonochoristic, hermaphrodite), development mode (no, planktotrophic, lecithotrophic), body length (body length classes …	MDS	Greek Ionian coast
Multi-scale habitat modification by coexisting ecosystem engineers drives spatial separation of macrobenthic functional groups	https://doi.org/10.1111/oik.02100	Donadi et al. (2015)	Res Ar	NA	Bioturbation (none, biodiffuser, gallery diffuser, upward-conveyor, downward-conveyor, bio-irrigator), depth (surface, 0-3 cm, 3-8 cm, 8-15 cm, 15-25 cm, >25 cm), body size [mm] (<5, 5<>10, 10<>20, 20<>40, 40<>80, >80), feeding mode (deposit feeder, suspension feeder, opportunist/scavenger, grazer, predator), longevity (<1 year, 1-2 years, 3-5 years, 6-10 years, >10 years)	PCA	Dutch Wadden Sea
Multitrophic functional diversity predicts ecosystem functioning in experimental assemblages of estuarine consumers	https://doi.org/10.1890/14-1977.1	Lefcheck and Duffy (2015)	Res Ar	NA	Defense (none, shell (chitin, calcium carbonate), body plan (articulate (laterally-, ventrally-compressed, subcylindrical), shelled conic, filiform, fusiform), trophic level (grazer, omnivore, predator), maximum biomass (continuous [mg]), mean biomass (continuous [mg]), mobility (swimmer (low, high), tube-builder, crawler), reproductive mode (direct, planktotrophic, ovoviviparous, oviparous), mon…	Fric	York River Estuary, Chesapeake Bay, Virginia, USA
Musical Chairs on Temperate Reefs Species Turnover and Replacement Within Functional Groups Explain Regional Diversity Variation in Assemblages Associated With Honeycomb Worms	https://doi.org/10.3389/fmars.2021.654141	Muller et al. (2021)	Res Ar	NA	Maximum size [mm] (<10, 10-50, 50-100, >100), longevity (<1 year, 1-2 years, 2-5 years, >5 years), movement (none <1 m, 1-10 m > 10 m), habitat (tube, burrow dwelling, fixed, free), trophic group (suspensivore, surface deposit-feeders, sub-surface deposit-feeders, predator/scavenger, grazers), reproduction (asexual reproduction, gamete emitter in the water column (broadcast spawner), laying or br…	Fuzzy Correspondence Analysis (FCA) to compute functional beta diversity	UK, France, and Portugal
Natural variability in hard-bottom communities and possible drivers assessed by a time-series study in the SW Baltic Sea: know the noise to detect the change	https://doi.org/10.5194/bg-10-5227-2013	Wahl et al. (2013)	Res Ar	NA	Adult body size (<1 mm, 1-10 mm, 10-100 mm, 100-1000 mm, >1000 mm), growth form (encrusting, massive, bushy, filamentous), trophic type (autotroph, predator, suspension feeder, deposit feeder, grazer), modularity (solitary, colonial)	?	SW Baltic Sea
Natural vs. fishing disturbance: drivers of community composition on traditional king scallop, Pecten maximus, fishing grounds	https://doi.org/10.1093/icesjms/fsv152	Szostek et al. (2015)	Res Ar	NA	Maximum size [cm] (<1, 1.1-2.0, 2.1-10.0, 10.1-20.0, 20.1-50.0, >50), morphology (soft, tunic, exoskeleton (chitin/calcium carbonate), crustose, cushion, stalked), longevity [years] (<1, 1-3, 4-10, >10), larval development location (pelagic (planktotrophic), pelagic (lecithotrophic), direct development), habitat (infauna, epifauna), living mode (burrow-dwelling, free-living, crevice/hole/under st…	BTA, FCA	Englihs Channel
Nematode biodiversity and benthic trophic state are simple tools for the assessment of the environmental quality in coastal marine ecosystems	https://doi.org/10.1016/j.ecolind.2018.07.032	Bianchelli et al. (2018)	Res Ar	NA	Trophic habit (selective (bacterial) feeders, non-selective deposit feeders, epistrate or epigrowth feeders, predators/omnivores), life strategy (from 1 to 5, from colonisers to persisters)	DistLM, PCoA	NW Adriatic Sea (shallow)
Nematode communities along a bathymetric transect in the deep eastern Fram Strait (Arctic Ocean): interrelations between diversity, function and environment	https://doi.org/10.3389/fmars.2023.1271447	Schnier et al. (2023)	Res Ar	NA	Feeding type, life-history, tail-shape	DistLM, dbRDA	Vestnesa Ridge, the Molloy Transform Fault and Molloy Ridge System to the Molloy Hole
Nestedness and turnover unveil inverse spatial patterns of compositional and functional β-diversity at varying depth in marine benthos	https://doi.org/10.1111/ddi.13025	Bevilacqua and Terlizzi (2020)	Res Ar	NA	Body shape (crustose/flat, filamentous/tubular, globose/lobate, shrub-like, erect - coarsely branched, erect - arborescent), body size [cm] (1<, 1-2, 3-10, 11-20, 21-50, >50), flexibility (rigid (<10 degrees), intermediate (>10 degrees and <45 degrees), flexible (>45 degrees)), fragility (fragile, intermediate, robust), growth form (individual, modular), life cycle (haplontic, diplontic, haplodip…	Functional β-diversity (Fβ), Fric, PCoA, Gower dissimilarity matrix	Mediterranean Sea, NE Ionian Sea, Ionian Archipelago
Nestedness of trophic links and biological traits in a marine food web	https://doi.org/10.1890/ES14-00515.1	Nordström et al. (2015)	Res Ar	Response-Effect	Body size, body design (vermiform, bivalved, turbinate, articulate, pisciform), protection (no protection, tube or case, burrow, soft shell, hard shell, spines), feeding habit (detrivore, herbivore, carnivore), environmental position (infauna deep (>5 cm), infauna middle (2-5 cm), infauna top (<2 cm), epifauna, benthic-pelagic), mobility (sessile, crawler, facultative swimmer, obligate swimmer), …	Fric, FR, hierarchical clustering, RF	Åland Islands, northern Baltic Sea (shallow, 2.5 m)
Novel feeding interactions amplify the impact of species redistribution on an Arctic food web	https://doi.org/10.1111/gcb.15196	Pecuchet et al. (2020)	Res Ar	NA	Body size (continuous values, average), metabolic type (endotherm vertebrate, ectotherm vertebrate, ectotherm invertebrate, basal species), feeding environment (benthic, bentho-pelagic, pelagic), mode of resource acquisition (predator, deposit feeder, filter feeder), feeding guild (herbivore, carnivore), feeding on living or dead (living resource, dead resource), range of resource sizes (<1 mm, 1…	No functional analysis per se	Barents Sea
NZTD - The New Zealand Trait Database for shallow-water marine benthic invertebrates	https://doi.org/10.1038/s41597-023-02414-6	Lam-Gordillo et al. (2023)	Database paper	NA	Bioturbation (biodiffusor, bioirrigator, no bioturbation, surface modifier), body size (large (>20 mm), medium (5-20 mm), small (0.5-5 mm)), degree of attachment (none, permanent), feeding mode (deposit feeder, filter/suspension, grazer/scraper, omnivore, predator, scavenger/opportunist, sub-surface deposit feeder), living habit (attached, burrower, free living/surface crawler, parasite/commensal…	NA	New Zealand
Organism functional traits and ecosystem supporting services – A novel approach to predict bioirrigation	https://doi.org/10.1016/j.ecolind.2018.04.026	Wrede et al. (2018)	Res Ar	Response-Effect	Burrow type (epifauna/internal irrigation, open irrigation, blind ended irrigation), feeding type (surface filter feeder, predator, deposit feeder, sub surface filter feeder), injection pocket depth (0-2 cm, 2-5 cm, 5-10 cm, >10 cm)	BPc, IPc, GLM	German Bight (shelf)
Organism-sediment interactions govern post-hypoxia recovery of ecosystem functioning	https://doi.org/10.1371/journal.pone.0049795	Van Colen et al. (2012)	Res Ar	NA	Feeding trait (surface deposit feeder, subsurface deposit feeder, suspension feeder, omnivores, predators/scavengers), mobility (living in a fixed tube, limited movement, slow movement through the sediment, free movement via burrow system), sediment reworking (surficial modifiers, head-down feeders that actively transport sediment to the surface, biodiffusors that randomlu transport sediment over…	DistLM	The Netherlands (shallow)
Patterns in Taxonomic and Functional Diversity of Macrobenthic Invertebrates Across Seagrass Habitats: a Case Study in Atlantic Canada	https://doi.org/10.1007/s12237-015-9967-x	Wong and Dowd (2015)	Res Ar	NA	Motility (sedentary or moves only within a fixed tube, swim, crawl on sediment surface or plants, motile within sediments), feeding (filter feeding, predator, scavenger, grazer, surface deposit feeder, sub-surface deposit feeder), habitat structure (burrow, tube), sediment movement (none/free living, surface (top 2 cm) to deep, deep to surface, surface mixing, no sediment mixing), size (small (0.…	Rao's quadratic entropy, Weighted Trait Categoyr Occurrence (WTO)	North Atlantic (Nova Scotia, Canada)
PCB-induced changes of a benthic community and expected ecosystem recovery following in situ sorbent amendment	https://doi.org/10.1002/etc.574	Janssen et al. (2011)	Res Ar	NA	Feeding mode (subsurface carnivores, subsurface deposit feeders, surface deposit feeders, surface carnivores, filter and surface feeders combined, filter feeders), reproductive mode (species that lay their eggs on the sediment surface with fully developed juveniles being released from the egg or species that produce clones by fission, species that brood their young away from the sediments and rel…	No functional analysis per se	Central San Francisco Bay and at Hunters Point, CA, USA
Pollution has negative effects on macrozoobenthic trait diversity in a large subtropical estuary	https://doi.org/10.1016/j.marpolbul.2022.114101	Pedelacq et al. (2022)	Res Ar	Response-Effect	Body size (small (0.5-1 cm), medium (1-2 cm), large (>2 cm), mobility (semi-mobile, mobile), morphology (hard shell, vermiform, globulose), feeding mode (sub-surface deposit feeder, surface deposit feeder, filter/suspension, predator, grazer), sediment position (epifaunal, infaunal-superficial (<2 cm), infaunal (>2 cm)), indicator role (sensitive, indifferent, tolerant, 2nd order, opportunistic)	PCA, functional richness, functional divergence, functional evenness, function dispersion, AMBI	Rio de la Plata Estuary (Atlantic coast of South America, between Argentina and Uruguay)
Polytraits: A database on biological traits of marine polychaetes	https://doi.org/10.3897/BDJ.2.e1024	Faulwetter et al. (2014)	Database paper	NA	Body size [max] (<2.5 mm, 2.5 mm-10 mm, 11 mm-20 mm, 21 mm-50 mm, 51 mm-80 mm, 81 mm-100 mm, >100 mm), complex species (yes, no), depth zonation (supralittoral zone, littoral zone, sublittoral zone, bathyal zone, abyssal zone, hadal zone), ecosystem engineering (yes, noo, biodiffusor, upward conveyor, downward conveyor, regenerator, blind-ended ventilation, open-ended ventilation, habitat-buildin…	NA	Global
Potential marine benthic colonisers of offshore wind farms in the English channel: A functional trait-based approach	https://doi.org/10.1016/j.marenvres.2023.106061	Boutin et al. (2023)	Res Ar	NA	Maximum body size (small (<10 mm), small-medium (10-50 mm), medium (50-100 mm), medium-large (100-300 mm), large (>300 mm), reproduction (asexual, gonochoric, hermaphrodite), larval development (pelagic, benthic, direct (no larval stage)), larval diet (planktotrophic, lecithotrophic, direct (no larval stage)), life span (short (<2 years), short-medium (2-5 years), medium-long (5-20 years), long (…	Statistical assessment of trait diversity and community structure: Function richness (Fric), Rao's quadratic entropy (RaoQ), PCoA to construct the functional space, Multiple Factor Analysis (MFA)	English Channel, Irish sea, and North Sea
Predation on marine bryozoan colonies: taxa, traits and trophic groups	https://doi.org/10.3354/meps07322	Lidgard (2008)	Res Ar	NA	Size (0.2-2 cm, 2.1-4 cm, 4.1-8 cm, 8.1-16 cm, 16.1-100 cm), loco (crawling or creeping, swimming, crawling and swimming), feed (engulf and crush food organism ingesting it whole or in large pieces, tear or shred food organism commonly ripping part into pieces for ingestion, scrape or rasp food organism cutting part (or all) away from body or substrate for ingestion, pierce body of food organism …	Cluster analysis (PC-ORD v.5), NMDS	Literature- based (global)
Process-driven and biological characterisation and mapping of seabed habitats sensitive to trawling	https://doi.org/10.1371/journal.pone.0184486	Foveau et al. (2017)	Res Ar	NA	Position (deep burrowing, surface burrowing (first cm), surface, emergent), feeding (scavengers, deposit feeders/predators, filter feeders), motility (highly mobile (swimming), mobile (crawling), sedentary, sessile (attached)), size (small (<5 cm), medium (5-10 cm), large (>10 cm), fragility (hard shell/burrow/vermiform/regeneration, flexible, no protection, fragile shell/structure)	NA	English Channel
Protected yet unmanaged: insights into the ecological status of conservation priority stony reefs in Belgian waters based on the integrative use of remote sensing technologies	https://doi.org/10.3389/fenvs.2023.1253932	Montereale Gavazzi et al. (2023)	Res Ar	NA	Life history, morphology, behaviour	RRI (see Hinz et al., 2021), difference analysis	Belgian part of the North Sea (max. 54 m)
Qualitative modelling of functional relationships in marine benthic communities	https://doi.org/10.1016/j.ecolmodel.2017.07.021	Alexandridis et al. (2017)	Res Ar	NA	Low temperature tolerance (eurythermal, stenothermal), early development mode (planktonic, laid, brooded), larval dispersal distance (short, long), maximum fecundity (low, high), tidal emersion/low salinity tolerance (emersed, euryhaline, stenohaline), preferred substrate type (mud, muddy sand, sand, muddy gravel, gravel, rock), maximum size (1 cm, 2 cm, 10 cm, 20 cm, 40 cm), minimum space requir…	Signed digraph, feedback analysis	Rance estuary (France)
Quantifying recovery rates and resilience of seabed habitats impacted by bottom fishing	https://doi.org/10.1111/1365-2664.12277	Lambert et al. (2014)	Res Ar	NA	Feeding behaviour (suspension feeder, deposit feeder, scavenger, predator, grazer), size (medium, medium-large, and large size animals (11–20, 21–50 and >50 cm)), life span (medium (2-5 years), long (>5 years)), mobility (no mobility, low mobility, permanently attached), flexibility (high (>45 degrees))	No functional analysis per se	Isle of Man, United Kingdom
Rapid faunal colonization and recovery of biodiversity and functional diversity following eelgrass restoration	https://doi.org/10.1111/rec.13887	Gagnon et al. (2023)	Res Ar	NA	Maximum size (<1, 1-5, 5-10 mm, 1-5 cm, >5 cm), environmental position (infaunal, epibenthic), longevity (<1, 1-2, 2-5, >5 yr), reproductive type (sexual, asexual), reproductive strategy (semelparous, iteroparous), reproductive mode (broadcast spawner, egg layer, egg brooder), pelagic stage (no, yes), mobility (sessile, semi-mobile, mobile), movement/attachment type (swimmer, crawler, attached (e…	CWM, nMDS	Swedish west coast (Skagerrak)
Rare species, habitat diversity and functional redundancy in marine benthos	https://doi.org/10.1016/j.seares.2007.10.001	Ellingsen et al. (2007)	Res Ar	NA	Body size (large, medium, small), feeding mode (predators+scavengers, deposit feeders, grazers, suspension feeders), placement in sediment (surface dwellers, top 2 cm, below 2 cm, throughout), bioturbation potential (high, medium, low-none)	No quantification of functionality	New Zealand
Recovery in Antarctic benthos after iceberg disturbance: Trends in benthic composition, abundance and growth forms	10.3354/meps278001	Teixidó et al. (2004)	Res Ar	NA	Growth form (bush, sheet, tree, mound)	No functional analysis per se	SE Weddell Sea
Reducing fisheries impacts on the seafloor: A bio-economic evaluation of policy strategies for improving sustainability in the Baltic Sea	https://doi.org/10.1016/j.fishres.2020.105681	Bastardie et al. (2020)	Res Ar	NA	Longevity/maximum animal lifespan	NA (only one trait used)	Baltic Sea
Relationship between functional diversity and benthic secondary production in a disturbed estuary	https://doi.org/10.3354/meps11473	Dolbeth et al. (2015)	Res Ar	NA	Size (measured as the average body mass in mg ash-free-dry mass (AFDM) for each species), life span (maximum life span, measured in months), living position on the substratum (epifauna, 0-2 cm depth, 2-5 cm depth, >5 cm depth), mobility (fixed tube dweller, limited movement, slow free movement through the sediment matrix, free movement via burrow systems), feeding guild (strictly deposit feeders,…	CWM, Friv, Feve, Fdiv, Fdis, GLM, difference analysis	Mondego Estuary (Portugal)
Relative contributions of biodiversity and environment to benthic ecosystem functioning	https://doi.org/10.3389/fmars.2016.00242	Belley and Snelgrove (2016)	Res Ar	NA	Feeding type (carnivore/predator, detritus feeder, filter/suspension feeder, funnel feeder, grazer, omnivore, parasitic, scavenger, surface deposit feeder, sub-surface deposit feeder), size (small (<1 cm), medium (1-5 cm), large (>5 cm)), reworking (epifauna, surficial modifier, up/down conveyor, biodiffusor), mobility (live in a fixed tube, limited movement, slow movement in sediment matrix, fre…	Functional richness, functional evenness, functional divergence, functional dispersion, Rao's quadratic entropy, CWM, Redundancy Analysis, PCA, variation partitioning	Salish Sea, British Columbia, Canada (coastal)
Response of Arctic benthic foraminiferal traits to past environmental changes	https://doi.org/10.1038/s41598-023-47603-w	Hansen et al. (2023)	Res Ar	NA	Living strategy (epifaunal, infaunal), test material (agglutinated, calcareous), substrate preferences (mud, sand, sandy clay, muddy sand, silty clay, silty sandy clay, silt, hard substrate, clay, sandy), pores (yes, no), oxygen tolerance (oxic, dysoxic, suboxic), food preferences (fresh food, old organic matter, low food)	PCA	Arctic
Response of macrobenthic communities to heavy metal pollution in Laoshan Bay, China: A trait-based method	https://doi.org/10.1016/j.marpolbul.2021.112292	Dong et al. (2021a)	Res Ar	NA	Body form (bivalved, vermiform, conical, shrimp/crab-liked), adult size (very small (<1 cm), small (1-5 cm), medium (5-10 cm), large (>10 cm)), mobility (swimmer/free-living, burrower, crawler, tube-dwelling), environmental positon (epifauna, infauna), substratum affinity (sand, sandy mud, muddy sand, mud), feeding strategy (carnivore/predator, omnivore, suspension feeder, deposit feeder), AMBI e…	Fric, Feve, Fdiv, Rao's Q, RLQ/fourth-corner analysis, VPA (variance partitioning analysis), RDA (red. Analysis)	Laoshan Bay (China)
Responses of biological traits of macrobenthic fauna to a eutrophication gradient in a semi-enclosed bay, China	https://doi.org/10.1016/j.marenvres.2023.106072	Shi et al. (2023)	Res Ar	NA	Adult size (0-1 mm, 1-3 mm, 3-6 mm, 6-10 mm, >10 mm), adult body form (cylindric body, flattened body dorsally, flattened body laterally, ball-shaped body, long thin/threadlike body, irregular body), adult mobility (no mobility, low mobility, medium mobility, high mobility), adult feeding (suspension/filter feeder, scraper/grazer, surface deposit feeder, subsurface deposit feeder, dissolved matte…	Redundancy analysis (RDA), AMBI	China
Responses of Functional Traits of Macrobenthic Communities to Human Activities in Daya Bay (A Subtropical Semi-Enclosed Bay), China	https://doi.org/10.3389/fenvs.2021.766580	Rao et al. (2021)	Res Ar	L-M-B	Body size (small (<10 mm), small to medium (10-50 mm), medium to large (50-100 mm), large (>100 mm)), fragility (fragile, intermediate, robust), larval development (pelagic, benthic), longevity (short (<2 years), medium (2-5 years), long (>5 years)), living habit (attached, tube-dweller, burrower, crawler/swimmer), feeding habit (deposit feeder, filter/suspension feeder, opportunist/scavenger, pr…	BTA, Rao's Q, CWM, FCA, RLQ and fourth-corner analysis	Daya Bay (South China Sea, 10 m)
Restored Eelgrass (Zostera marina L.) as a Refuge for Epifaunal Biodiversity in Mid-Western Atlantic Coastal Bays	https://doi.org/10.1007/s12237-016-0141-x	Lefcheck et al. (2016)	Res Ar	NA	Exoskeleton material (calcium carbonate, chitin), body plan (articulate (cylindrical, laterally-compressed, ventrally-compressed), bulloid, turbinate, turriform), trophic group (detritivore, filter feeder, grazer, omnivore, predator), specific diet (benthic microalgae, bivalves, crustaceans, detritus, epibionts, epiphytic microalgae, hydroids, macroalgae, microalgae, polychaetes, sponges), maximu…	Rao's Q	South Bay and Chincoteague Bay
Restored intertidal eelgrass (Z. marina) supports benthic communities taxonomically and functionally similar to natural seagrasses in the Wadden Sea	https://doi.org/10.3389/fmars.2023.1294845	Gräfnings et al. (2024)	Res Ar	NA	Bioturbation type (epifauna, surficial modifier, upward conveyor, downward conveyor, bio diffuser, regenrator), burrowing depth [cm] (surface, 0-3, 3-8, 8-15, 15-25, >25), adult body size [mm] (<5, 5-10, 10-20, 20-40, 40-80, 80-160, >160), feeding mode (deposit feeder, suspension feeder, scavenger/opportunistic, grazer, predator), longevity [years] (<1, 1-3, 3-6, 6-10, >10), adult movement type (…	Fric, Feve, Fdis, CWM, nMDS, Gower distance	Wadden Sea (shallow, as seagrass doesn't grow where there's no light)
Revealing perturbation responses with limited observations of biological communities	https://doi.org/10.1016/j.ecolind.2021.107840	Alexandridis et al. (2021)	Res Ar	NA	Temperature (eurythermal, stenothermal), development (brooder, planktonic, laid), dispersal (short, long), fecundity (low, high), tide/salinity (stenohaline, euryhaline, emersed), substrate (rock, muddy sand, mud, muddy gravel, gravel), size (continuous, in cm), position (epifauna, infauna, interface), mobiliyt (mobile, sessile), growth rate (continuous, cm/yr?), lifespan [yr] (continuous), epibi…	Mantel correlograms	Rance estuary (France)
Riverine impacts on benthic biodiversity and functional traits: A comparison of two sub-Arctic fjords	https://doi.org/10.1016/j.ecss.2020.106774	McGovern et al. (2020)	Res Ar	Response-Effect	Adult life habit (non-tube sessile, permanent tube, semi-permanent tube, burrower, surface crawler, swimmer), degree of attachment (none, temporary, permanent), adult mobility (none, low, medium, high), sediment dwelling depth (0- 0-1 cm, 1-5 cm, 5-15 cm, >15 cm), faecal deposition (sediment surface, subsurface, deep subsurface), sediment reworking (epifauna, surficial modifier, uoward conveyor, …	BTA, PCA, Rao's Q, FR (Rao/H), CWM, RDA, variation partitioning	Norwegian fjords
Role of macrofauna functional traits and density in biogeochemical fluxes and bioturbation	https://doi.org/10.3354/meps08336	Braeckman et al. (2010)	Res Ar	NA	Bioturbation, respiration	No functional analysis (only one trait)	Southern Bight of the North Sea
Ross Sea Benthic Ecosystems: Macro- and Mega-faunal Community Patterns From a Multi-environment Survey	https://doi.org/10.3389/fmars.2021.629787	Cummings et al. (2021)	Res Ar	NA	Feeding type (suspension feeders, deposit feeder-grazers, predator-scavengers), living position (surface, top 2 cm of sediment, deeper-sediment dwellers)	DistLM (distance-based linear models), dbRDA (distance-based Redundancy Analysis)	Ross Sea (Antarctica)
Saline gradient drives functional nestedness of polychaete communities in tropical estuaries	https://doi.org/10.1016/j.ecss.2021.107185	Medeiros et al. (2021)	Res Ar	NA	Maximum body size (small (<21 mm), medium (21-100 mm), large (>100 mm)), life span (short (<1 year), medium (1-3 years), long (>3 years)), fecundity (low (1-2500 eggs), medium (2500-100,000 eggs), high (>100,000 eggs))	Functional nestedness	Northeastern Brazil
Sea pens as indicators of macrofaunal communities in deep-sea sediments: Evidence from the Laurentian Channel Marine Protected Area*	https://doi.org/10.1016/j.dsr.2022.103702	Miatta and Snelgrove (2022)	Res Ar	Response-Effect	Motility (motile, discretely motile, sessile/sedentary), feeding mode (suspension/filter feeder, surface deposit feeder, subsurface deposit feeder, omnivore, predator, scavenger), bioturbation (none, surface modifier, biodiffuser, upward conveyor, downward conveyor, ventilator), lifespan (<1 year, 1-3 years, 3-5 years, >5 years), larval development (direct, indirect, benthic, pelagic), fecundity …	BTA, DistLM, dbRDA	Laurentian Channel Area of Interest (AOI), eastern Canada
Seafloor ecological functioning over two decades of organic enrichment	https://doi.org/10.1016/j.marpolbul.2018.08.041	Caswell et al. (2018)	Res Ar	Response-Effect	Max. body length [mm] (<10, 10-50, 50-100, 100-200, >200), max. body volume [mm^3] (<100, 100-4999, 5000-99,999, 100,000-999,000, >1,000,000), relative 2d body shape [length:width] (<0.8, 0.8-1.2, 1.25-5, 5.01-10, >10.01), exoskeletal composition (none, chitin/collagen, aragonite, low Mg calcite, high Mg calcite, calcium phosphate), living habit (tube/borer, maintained burrow, unmaintained burrow…	Canonical Correspondence Analysis (CCA)	Southwest Scotland (shallow, <200 m)
Sediment migrations drive the dynamic of macrobenthic ecosystems in subtidal sandy bedforms	https://doi.org/10.1016/j.marpolbul.2021.112695	Robert et al. (2021)	Res Ar	NA	Mobility (sessile, highly mobile (swimming), mobile (crawl/creep/climb), sedentary), fragility (robust, strong, no protection, fragile shell/structure), position on substrata (emergent, surface, sub-surface burrowing (first cm), deep burrowing), average size (small, medium, large), feeding mode (suspension feeders, deposit feeders, predator/scavenger), egg development (asexual/building, sexual sh…	BTA, TDI, CWM, PCoA, Fric, Feve, Fdiv, FR (FD/H'), FPCA (Fuzzy-principal component analysis), dbRDA with Gower distance	French Flander bank (< 25 m, subtidal)
Sedimentary Organic Matter Shapes Macrofaunal Communities but Not Benthic Nutrient Fluxes in Contrasting Habitats Along the Northwest Atlantic Continental Margin	https://doi.org/10.3389/fmars.2021.756054	Miatta and Snelgrove (2021)	Res Ar	NA	Motility (motile, discretely motile, sessile/sedentary), feeding mode (suspension/filter feeder, surface deposit feeder, subsurface deposit feeder, omnivore, predator, scavenger), bioturbation and bioirrigation (none, surface modifier, biodiffuser, upward conveyor, downward conveyor, ventilator), lifespan (<1 year, 1-3 years, 3-5 years, >5 years), larval development (direct, indirect, benthic, pe…	BTA, nMDS, DistLM	Atlantic continental margins of Canada and the United States (deep)
Sensitivity of macrobenthic secondary production to trawling in the English sector of the Greater North Sea: A biological trait approach	https://doi.org/10.1016/j.seares.2013.05.003	Bolam et al. (2014)	Res Ar	NA	Size range [mm] (≤10, 11-20, 21-100, 101-200, >200), morphology (exoskeleton, crustose, cushion, tunic, soft, stalked), living habit (free living, crevice/hole/under stones, tube-dwelling, burrow-dwelling, epi/endo zoic/phytic), sediment position (surface, shallow (0-5 cm), mid-depth (>5-10 cm), deep (>10 cm)), mobility (swim, burrow, crawl/creep/climb, sessile), longevity [years] (<1, 1-2, 3-10,…	BTA, sensitivity scoring	English part of the Greater North Sea (incl. English Channel)
sFDvent: A global trait database for deep‐sea hydrothermal‐vent fauna	https://doi.org/10.1111/geb.12975	Chapman et al. (2019)	Database	NA	Relative adult mobility (1, 2, 3, 4), depth range [m] (maximum and minimum depth, from 0 m to >5000 m in 500 m increments), chemosynthesis-obligate (vent, other chemosynthesis-based ecosystem(s), no)), estimated maximum body size [mm] (0.01, 0.1, 1, 10, 100, 1000), zonation from a vent (high, medium, low (periphery)), substratum (hard, soft), habitat complexity (does not add, mat forming (<10 cm)…	NA	Global (database)
Shelf and deep-water benthic macrofauna assemblages from the western Gulf of Mexico: Temporal dynamics and environmental drivers	https://doi.org/10.1016/j.marenvres.2020.105241	Hernández-Ávila et al. (2021)	Res Ar	NA	Structural fragility (soft and flexible, hard shell protection, rigid exoskeleton), motility (mobile, limited motility, sessile), living position (infaunal, epifaunal), reproduction/development mode (direct development with limited dispersion, parental care of eggs or planktonic larvae, indirect development, no parental care or planktonic larvae), feeding mode (filter/suspension, deposit, herbivo…	No functional analysis per se	Perdido Fold Belt, a section of the Tamaulipas shelf and the Rio Bravo slope
Shifting south-eastern North Sea macrofauna bioturbation potential over the past three decades: a response to increasing SST and regionally decreasing food supply	https://doi.org/10.3354/meps12802	Meyer et al. (2019)	Res Ar	NA	Mobility (living in a fixed tube, limited movement, slow free movement trough the sediment matrix, free, 3-dimensional movement), reworking (surficial modifiers, upward/downward conveyors, biodiffusors, regenerators)	BPc, trait diversity (according to Shannon-Wiener index), MDS, SIMPROF, ANOSIM, RELATE analysis, dbRDA	North Sea (south east)
Shifts in trait-based and taxonomic macrofauna community structure along a 27-year time-series in the south-eastern North Sea	https://doi.org/10.1371/journal.pone.0226410	Meyer and Kröncke (2019)	Res Ar	NA	Mobility (living in a fixed tube, limited movement, slow free movement trough the sediment matrix, free, three-dimensional movement), reworking (surficial modifiers, upward/downward conveyors, biodiffusors, regenerators)	BPc, FR, MAFA (min/max autocorrelation analysis), CCA	German Bight (shallow, 27-40 m)
Similar effects of bottom trawling and natural disturbance on composition and function of benthic communities across habitats	https://doi.org/10.3354/meps11550	van Denderen et al. (2015)	Res Ar	NA	Size [mm] (<21, 21-100, 101-200, >200), morphology (soft, exoskeleton), longevity [yr] (<3, 3-10, >10), larval development (planktotrophic, lecithotrophic/direct), egg development (pelagic, benthic, brooded), living habit (tube-dwelling, burrow-dwelling, free-living), sediment position (surface, shallow (0-5 cm), mid-depth (6-10 cm), deep (>10 cm), feeding type (suspension-feeder, deposit-feeder,…	CA, RDA, partial RDA, permutation anlysis	North Sea (down to 153 m)
Soft bottom benthos and responses to climate variation and eutrophication in Skagerrak	https://doi.org/10.1016/j.seares.2018.08.007	Trannum et al. (2018)	Res Ar	NA	Adult life habit, degree of attachment, mobility (from living in a fixed tube to free three dimension movement via burrow system), size, body form, sediment dwelling depth, feeding mode, larvae type, sediment reworking (from epifauna that bioturbate at the sediment-water interface to regenrators that excavate holes transferiing sediment at depth to the surface)	CWM, BTA, PCoA	Skagerrak, Norwegian sector of North Sea
Spatial analysis of benthic functional biodiversity in San Jorge Gulf, Argentina	https://doi.org/10.5670/oceanog.2018.414	Kaminsky et al. (2018)	Res Ar	NA	Feeding strategies (deposit subsurface feeder, deposit surface feeder, deposit subsurface and surface feeder, filter/suspension feeder, opportunist, predator), size (0.5 mm <little < 5 mm, 5 mm < medium < 10 mm, 10 mm < large < 50 mm, x-large > 50 mm), mobility (sessile, hemimobile, mobile), adult life habits (burrow, crawl, sessile, swim), bioturbation (active burrower (diffusive), gallery burro…	DistLM, dbRDA	Atlantic coast of South America
Spatial and temporal response of multiple trait-based indices to natural- and anthropogenic seafloor disturbance (effluents)	https://doi.org/10.1016/j.ecolind.2016.05.020	van der Linden et al. (2016)	Res Ar	NA	Feeding strategy (suspension, deposit, grazer, scavenger, predator, omnivore, parasite), maximum size (very small (<1 cm), small (1-3 cm), medium (3-10 cm), medium-large (10-20 cm), large (>20 cm)), life-span (very short (<1 year), short (1-3 years, medium (3-10 years), long (>10 years), living-position (tube dwelling, burrow dwelling, free living, attached), larval-development (planktotrophic, l…	CWM, Rao's quadratic entropy, AMBI, M-AMBI	COASTAL: Bay of Biscay (France) and along the Basque coast (Spain)
Spatial assessment of the vulnerability of benthic communities to multiple stressors in the Yucatan Continental Shelf, Gulf of Mexico	https://doi.org/10.1016/j.ocecoaman.2019.104900	Ocaña et al. (2019)	Res Ar	NA	Structural fragility (soft and flexible, hard shell protection, rigid exoskeleton), size [adults] (<5 cm, 5-10 cm, >10 cm), living position (infaunal, epifaunal), motiliy (mobile, limited motility, sessile), reproduction mode (direct development with limited dispersion, parental care of eggs with planktonic larvae, no parental care of eggs with planktonic larvae)	FEI (functional evenness index), Multilevel b-spline interpolation method, sensitivity and recovery capacity estimates	Yucatan continental shelf
Spatial compositional turnover varies with trophic level and body size in marine assemblages of micro- and macroorganisms	https://doi.org/10.1111/geb.13530	Pettersen et al. (2022)	Res Ar	NA	Body size, habitat, trophic level	No functional analysis per se	South-eastern Australia
Spatial distribution of life-history traits and their response to environmental gradients across multiple marine taxa	https://doi.org/10.1002/ecs2.2460	Pecuchet et al. (2018)	Res Ar	NA	Adult size [mm], fecundity, offspring size, feeding types (suspension feeder, deposit feeder, scavenger, predator)	CWM, PCA, CWM-RDA (community-weighted mean-redundancy analysis)	North Sea (shelf)
Spatial structure and biodiversity of macrofauna around marine munition dumpsites - A case study from the Baltic Sea	https://doi.org/10.1016/j.marpolbul.2023.115865	Vedenin et al. (2024)	Res Ar	NA	Size [mm] (<10, 10-20, 10-100, 20-100, 20-200, >500), morphology (exoskeleton, soft bodied, stalked), lifespan [years] (<1, 1-3, 3-10, >10), egg development (brooded, pelagic, asexual/pelagic, benthic), larva development (benthic direct, planktotrophic), living habit (burrow-dwelling, free-living, tube-dwelling, attached), sediment position (shallow infauna, surface, shallow infauna, mid infauna)…	NA	Kolberger Heide munition dumpsite, Kiel Bay (5-20 m)
Spatial variability of macrofaunal traits across the Greater North Sea	https://doi.org/10.1016/j.seares.2020.101923	Bolam et al. (2020)	Res Ar	Response-Effect	Morphology (soft, tunic, exoskeleton, crustose, cushion, stalked), egg development location (asexual, pelagic, benthic, brood), living habit (tube, burrow, free-living, crevice, epi/endo zoic/phytic, attached), sediment position (surface, 0-5 cm, 5-10 cm, >10 cm), mobility (sessile, crawl/creep/climb, burrowers, swim), body size [mm] (<10, 10-20, 21-100, 101-200, 201-500, >500), longevity [years]…	?	Greater North Sea (English sector, max depth 106 m)
Spatio-temporal changes of marine macrobenthic community in sub-tropical waters upon recovery from eutrophication. II. Life-history traits and feeding guilds of polychaete community	https://doi.org/10.1016/j.marpolbul.2007.10.019	Cheung et al. (2008)	Res Ar	NA	Motility (motile, discretely motile, sessile), feeding guilds: herbivores (unarmed pharynx, jawed pharynx), carnivores (unarmed pharynx, jawed pharynx), omnivores (unarmed pharynx, jawed pharynx), filter-feeders (tentaculate, pumping), surface deposit feeders (unwarmed pharynx, jawed pharynx, tentaculate), burrowers (unarmed pharynx, jawed pharynx, tentaculate)	AMBI, Bray-Curtis, MDS	Victoria Harbour (China, shallow)
Spatio-temporal dynamics of multi-trophic communities reveal ecosystem-wide functional reorganization	https://doi.org/10.1111/ecog.04643	Pecuchet et al. (2020)	Res Ar	NA	Size (0-10 mm, 11-20 mm, 21-50 mm, 51-100 mm, >100 mm), adult longevity (<1yr, 1-3yrs, 3-6yrs, 6-10yrs, >10yrs), reproductive frequency (semelparous, iteroparous, semi-continuous), developmental type (fragmentation, direct, lecithotrophic, planktotrophic), environmental position (deep, middle, top, interface, epibenthic, bentho-pelagic), living habit (attached, tube dweller, burrow dweller, crevi…	MFA (multiple factor analysis), CWM, GAM	Baltic Sea
Species diversity, functional complexity and rarity in Arctic fjordic versus open shelf benthic systems	https://doi.org/10.3354/meps09858	Włodarska-Kowalczuk et al. (2012)	Res Ar	NA	Feeding, mobility	RELATE	Barents Sea and in 3 west Spitsbergen fjords (Kongsfjorden, van Mijenfjorden and Hornsund)
Species interactions and environmental context affect intraspecific behavioural trait variation and ecosystem function	https://doi.org/10.1098/rspb.2019.2143	Cassidy et al. (2020)	Res Ar	Response-Effect	Time to begin movement, time to complete burial, mean arm length [cm]	No functional analysis per se	Scotland, UK (lochs)
Species traits and climate velocity explain geographic range shifts in an ocean-warming hotspot	https://doi.org/10.1111/ele.12474	Sunday et al. (2015)	Res Ar	NA	Reproductive mode (livebearers, egg-layers (with crawl- or swim-away juveniles), lecithotrophic larval development, planktotrophic larval development), adult motility (high (swimming), low (crawling or sessile)), maximum body size (anterior-to-posterior length for most invertebrates, diameter for sea urchins and anemones, ray-length for sea stars), latitudinal range size, trophic level/position (…	linear mixed effects models,	Tasman Sea (S. Pacific Ocean)
Species' traits and ecological functioning in marine conservation and management	https://doi.org/10.1016/j.jembe.2008.07.007	Bremner (2008)	Review	NA	Maximum size, maximum growth rate, longevity, time to maturity, reproductive method, fecundity, propagule dispersal, body design, living habit, living location/environmental position, exposure potential, degree of flexibility, degree of attachment to substrate, strength of attachment to substrate, resource capture method, food type, emergy transfer efficiency, tissue components, defence strategy,…	NA	North Sea and eastern Channel
Standardising the assessment of Functional Integrity in benthic ecosystems	https://doi.org/10.1016/j.seares.2014.06.001	de Juan et al. (2015)	Res Ar	NA	Mobility (swimming, crawling, burrow, sedentary), size (small, medium, large), flexibility (soft, rigit, calcified), fragility, feeding (suspension feeder, deposit feeder, predator, scavenger, opportunistic, grazer), sediment stabilisation (stabiliser, destabliser, no effect), living habit/position (epibenthic, attached, infauna (endobenthic)), growth form (crustose/encrusting, globose/cushion, a…	Functional redundancy, functional richness, functional evenness	New Zealand
Structural and Functional Analyses of Motile Fauna Associated with Cystoseira brachycarpa along a Gradient of Ocean Acidification in a CO2-Vent System off Panarea (Aeolian Islands, Italy)	https://doi.org/10.3390/jmse10040451	Esposito et al. (2022)	Res Ar	NA	Motility (burrower, tubicolous, burrower, crawler, crawler/climber, sessile, swimmer), reproduction (direct brooding, indirect/benthic, indirect planktic), calcification (heavy calcifiers, non calcifiers, weak-calcifiers), size (large size, medium size, small size), feeding (carnivores, carnivore/parasites, deposit/suspension feeders, detrivores, herbivores, herbivore/detrivores, omnivores, omniv…	Bray–Curtis dissimilarities, cluster analyses (group average), and nMDS ordination	Panarea island (Aeolian Archipelago, 8-10 m)
Structural and functional changes of soft-bottom ecosystems in northern fjords invaded by the red king crab (Paralithodes camtschaticus)	https://doi.org/10.1016/j.jmarsys.2017.07.005	Oug et al. (2018)	Res Ar	NA	Adult life habit (sessile, permanent tube, semi-permanent tube, burrower, surface crawler, swimmer), degree of attachment (none, temporary, permanent), adult mobility ((relative), none, low, medium, high), sediment dwelling depth (0 cm (surface), 0-1cm, 1-5 cm, 5-15 cm, >15 cm), body form (short cylindric, flattened dorsally, flattened laterally, ball-shaped, long/thin threadlike, irregular), nor…	BTA, PCA	Norwegian fjord (300-400 m)
Structural and functional diversity of soft-bottom macrobenthic communities in the Southern North Sea	https://doi.org/10.1016/j.ecss.2018.09.012	Breine et al. (2018)	Res Ar	NA	Egg development (asexual/budding, sexual shed eggs-pelagic, sexual shed eggs-benthic, sexual brood eggs), larval development (planktotrophic, lecithotrophic, direct), morphology (soft, tunic, exoskeleton), sediment position (surface, infauna: 0-5cm, infauna: 6-10cm, infauna: >10cm), maximum size [mm] (<10, 11-20, 21-100, 101-200, 201-500, >500), maximum longevity [years] (<1, 1-2 (>1, <3), 3-10, …	Community Bioturbation Potential (BP), functional diversity (FD), functional redundancy (FD/H')	Southern North Sea
Structural and functional diversity patterns of macrofaunal communities from a semi-enclosed inlet of Northeast Atlantic: The influence of environmental conditions	https://doi.org/10.1016/j.ecss.2023.108575	Alves et al. (2024)	Res Ar	Response-Effect	Feeding mode (active suspension, passive suspension, subsurface deposit, surface deposit, predator, scevanger, carnivore, grazer, detrivore, parasite), habit (burrow dwelling, cravices/holes, epi-endobiotic, free-living, permanent attachment, temporary attachment, tubicolous), larval development (benthic direct, pelagic lecithotrophic, pelagic planktotrophic), sensitivity to disturbance [AMBI] (v…	Fric, Feve, Fdiv, Fdis, FR, Rao's Q, AMBI, CWM, nMDS	Northwest coast of the Iberian Peninsula
Structural and functional indices show similar performance in marine ecosystem quality assessment	https://doi.org/10.1016/j.ecolind.2014.03.009	Culhane et al. (2014)	Res Ar	Response-Effect	Maximum size (very small (<1 cm), small (1-2 cm), small-medium (≥3-10 cm), medium (≥11-20 cm), medium-large (≥21-50 cm), large (>50 cm)), bioturbator/reworking mode (epifaunal, surficial modifier, biodiffuser, upward conveyer, downward conveyer, regenerator), burrowind depth (epifaunal, oxic layer, oxic and anoxic layers, anoxic layer), lifespan/adult longevity (≤1 year, 1-2 years, 3-5 years, 6-1…	AMBI, Fric, H'F, H'F*S, Rao's Q, F*S, F*B,	Galway Bay (Irish waters)
Structural and functional response of coastal macrofaunal community to terrigenous input from the Po River (northern Adriatic Sea)	https://doi.org/10.1016/j.ecss.2019.106548	Nasi et al. (2020)	Res Ar	Response-Effect	Sediment position (endofauna, epifauna, interface, epibiont), adult mobility (sessile, semi-motile, motile), adult movement method (no mov., swimmer, crawler, tube-builder, burrower), maximum size (<5 mm, 5-30 mm, 30-80 mm, >80 mm), adult longevity (≤1 yr, 1-3 yrs, 3-6 yrs, 6-10 yrs), reproductive frequency (semelparous, iteroparous, semi-continuous), adult feeding habit (suspension feeder, surfa…	BTA, Fdiv, FR (FDiv to Shannon-Wiener ratio-FDiv/H’), CWM, DistLM, nMDS, RLQ analysis, FCA	Northern Adriatic Sea (coastal)
Structural and functional shifts in zoobenthos induced by organic enrichment - Implications for community recovery potential	https://doi.org/10.1016/j.seares.2010.06.004	Villnäs et al. (2011)	Res Ar	NA	Feeding type (suspension feeder, surface detrivore, burrowing detrivore, carnivore, scavenger, herbivore), mobility (stationary, swim, crawl), size (xs (<0.001 g), s (0.001-0.01 g), m (0.01-0.1 g), l (>0.1 g)), adult longevity (<1 year, 1-2 years, 2-5 years, 5-10 years), developmental mechanism (planktotrophic, lecithotrophic/direct, other), living habit (tube-dweller, gallery diffuser, biodiffus…	BTA, RELATE test, PCA, ANOSIM	Åland and Husö islands (Finland)
Submarine outfall effect on subtidal macrobenthic communities in a southwestern Atlantic coastal city	https://doi.org/10.1016/j.heliyon.2023.e18258	Cuello et al. (2023)	Res Ar	NA	Maximum size (very small (<1 cm), small (1-3 cm), medium (>3 cm), large (>10 cm)), development mode (indirect, direct), feeding mode (deposit-feeder, filter/suspension feeder, opportunist/scavenger, grazer, predator), living habit (burrow dweller, attached, tube dweller, free living), relative adult mobility (none, low, medium, high), tolerance to pollution (1st order opportunistic, 2nd order opp…	BTA, PCA, Fric, Feve, Fdiv, Fdis, AMBI	Mar del Plata, Argentina (14 m)
Surprisingly diversified macrofauna in mobile gravels and pebbles from high-energy hydrodynamic environment of the ‘Raz Blanchard’ (English Channel)	https://doi.org/10.1016/j.rsma.2017.08.011	Foveau and Dauvin (2017)	Res Ar	NA	Larval development (planktotrophic, lecithotrophic, direct development), life span (short (<2 years), medium (2-5 years), long (>5 years)), mobility (swimmer, walker, crawler, burrower, sessile, burrower & swimmer, walker & swimmer), living position (epifauna, endofauna), habit (tube-dweller, burrow-dweller, free-living, fixed), bioturbation (no bioturbation, surface deposition, upward conveyor, …	FCA	English Channel (shallow)
Taxonomic and functional diversity of nematode fauna: two sides of the same coin in the ecological quality assessment of transitional environments	https://doi.org/10.1016/j.ecss.2023.108550	Grassi et al. (2023)	Res Ar	NA	Trophic guilds (selective deposit feeders, non-selective deposit feeders, epistrate feeders, predators/omnivores, bacterivores, omnivores, endoparasites, small animals' feeders), c-p classes (persisters, intermediate colonizers, colonizers)	PCA	Cabras Lagoon (central-western Sardinia)
Taxonomic and functional diversity of subtidal benthic communities associated with hard substrates at Crozet archipelago (sub-Antarctic, Southern Ocean)	https://doi.org/10.3389/fmars.2023.1291038	Lelièvre et al. (2023)	Res Ar	NA	Maximal size [cm] (very small (<1), small (1-3), medium (3-6), large (6-9), very large (>9)), substrate position (infaunal, epibenthic), mobility (burrower, attached, tube-dweller, crawler, encrusting), feeding method (passive suspension feeder, active suspension feeder, grazer, scavenger, deposit feeder, predator), food size (microphage, macrophage), sociability (solitary, gregarious, colonial),…	PCoA, Fric, Feve, Fdiv, Rao's Q, FR, PCA	Crozet Archipelago (Southern Ocean, shallow)
Taxonomic and functional macrofaunal diversity along a gradient of sewage contamination: A three-year study	https://doi.org/10.1016/j.envpol.2023.121022	Nasi et al. (2023)	Res Ar	NA	Morphology (vermiform with no protection, dorso-ventral compressed with shell, dorso-ventral compressed with no protection, laterally compressed, case/shell protection, globose), adult size (up to 5 mm, 5-15 mm, 15-35 mm, 35-60 mm, 60-80 mm, >80 mm), longevity (≤1 yr, 1-3 yrs, 3-6 yrs, 6-10 yrs), reproductive frequency (semelparous, iteroparous, semi-continuous), mechanism of development (direct,…	Fric, FR, vulnerability, functional beta diversity	Gulf of Trieste, North Adriatic Sea
Taxonomic and Functional Patterns of Benthic Communities in Southern Temperate Tidal Flats	https://doi.org/10.3389/fmars.2021.723749	Lam-Gordillo et al. (2021)	Res Ar	NA	Bioturbator (biodiffusor, bioirrigator, no bioturbation, surface modifier), body size (large (>20 mm), medium (5-20 mm), small (0.5-5 mm)), feeding mode (deposit feeder, filter/suspension, grazer/scraper, omnivore, predator, scavenger/opportunist, sub-surface deposit feeder), morphology (hard, hard exoskeleton, hard shell, irregular, round, soft/fragile, vermiform), living habit (attached/sessile…	Fric, Feve, Functional Redundancy (FR), CWM, univariate PERMANOVA, fourth corner analysis, General Linear Latent Variable Models (GLLVMs)	Southern Australia
Taxonomic and functional patterns of macrobenthic communities on a high Arctic shelf: A case study from the East Siberian Sea	https://doi.org/10.1016/j.seares.2021.102078	Kokarev et al. (2017a)	Res Ar	NA	Maximum size (<1 cm, 1-3 cm, 3-5 cm, >5 cm), body design (vermiform segmented, vermiform unsegmented, bivalved, turbinate, articulate, radial, colonial), environmental position (epifauna, infauna), mobility (mobile, discretely mobile, sessile), living habit (tube-dweller, burrower, surface crawler/swimmer, attached), feeding habit (surface deposit, subsurface deposit, carnivore/omnivore, suspensi…	Fdis, FR, nMDS, BTA	East Siberian Sea
Taxonomic and functional patterns of macrobenthic communities on a high-Arctic shelf: a case study from the Laptev Sea	https://doi.org/10.1016/j.seares.2017.08.011	Kokarev et al. (2017b)	Res Ar	NA	Maximum adult size (<1 cm, 1-3 cm, 3-5 cm, >5 cm), body design (vermiform segmented, vermiform unsegmented, bivalved, turbinate, artiuclate, radial, colonial), position in sediments (epifauna, infauna), mobility (mobile, discretely mobile, sessile), living habit (tube-dweller, burrower, surface crawler/swimmer, attached), feeding habit (surface-deposit feeder, subsurface-deposit feeder, carnivore…	Rao's quadratic entropy, functional redundancy index (FD/H'), FCA	Laptev Sea (hihgh-Arctic shelf)
Taxonomic and functional surrogates of sessile benthic diversity in Mediterranean marine caves	https://doi.org/10.1371/journal.pone.0183707	Gerovasileiou et al. (2017)	Res Ar	NA	Ecosystem engineering (habitat formers, constructors, binders, borers, others), maximum coverage (<0.3%, 0.3-1%, 1-3%, 10-30%, >30%), feeding type (producers, suspension-feeders, filter-feeders), morphology/body design (arborescent, tubular, massive, encrusting, nodular, tunic, tube, shell, calyx, foliaceous, filamentous), stratification (endolithic layer, basal layer, intermediate layer, upper l…	PERMANOVA	Mediterranean sea
Taxonomic resolution and Biological Traits Analysis (BTA) approaches in estuarine free-living nematodes	https://doi.org/10.1016/j.ecss.2013.12.014	Alves et al. (2014)	Res Ar	NA	Feeding type (selective deposit feeder, non-selective deposit feeder, epigrowth feeder, omnivore/predator), life strategy (from extreme coloniser to extreme persisters), tail shape (rounded, clavate-conicocylindrical, conical, long), body shape (stout, slender, long/thin)	No functional analysis per se	Mondego estuary, Portugal
Taxonomic Resolution, Functional Traits, and the Influence of Species Groupings on Mapping Antarctic Seafloor Biodiversity	https://doi.org/10.3389/fevo.2018.00081	Jansen et al. (2018)	Res Ar	NA	Mobility (mobile, sessile), feeding-type (deposit feeders, opportunists, predators, active and passive suspension feeders), body shape (erect simple, flat, erect 3D branching, ball-shaped, cuplike barrel, cuplike tube, erect 2D laminar, erect stalked, massive, flat, anemone, erect 2D fan-like, tubeworm)	Species Archetype Models (SAMs)	George V continental shelf and slope (Antarctica), 500-700 m but alos shallower (200-250 m) and deeper (up to 1300 m)
Taxonomical and functional analyses of epifaunal polychaetes associated with Mussismilia spp.: the effects of coral growth morphology	https://doi.org/10.7717/peerj.15144	Nogueira et al. (2023)	Res Ar	NA	Body size (total length, mm), feeding mode (omnivore, carnivore, suspension feeder, surface deposit feeder, subsurface deposit feeder, interface feeder), motility (motile, discretely motile, sessile), food delivered by (tentacles/palps, muscular eversible pharynx, non-muscular eversible pharynx), asuxual reproduction (stolonization, fragmentation, absent), fate of ova (free spawning, brooding on …	Rao's Q	Bahia state, Brazil: Caramuana
Taxonomical and functional diversity dynamics of conspicuous echinoderms in the northeastern tropical Pacific over a decade	https://doi.org/10.1016/j.marenvres.2023.106037	de Alba-Guzmán et al. (2023)	Res Ar	NA	Shape (star, globose, vermiform), length (0-10 cm, 10.1-20 cm, >20 cm), feeding habit (omnivorous, herbivorous, dentritivorous), substrate preference, sand-rock-coral, rock-coral, rock-sand, rock), aggregation (solitary, gregarious), density (low (0.001-0.01 ind m-2), medium (0.011-0.1 ind m-2), high (>0.1 ind m-2))	Fric, Feve, Fdiv, Fdis, FR, Gower distance matrix, PCoA, ANCOVA, similarity analysis	Islas Marietas National Park (IMNP), Tropical Northeastern Pacific
Template for using biological trait groupings when exploring large-scale variation in seafloor multifunctionality	https://doi.org/10.1002/eap.1630	Villnäs et al. (2018)	Res Ar	NA	Sediment reworking mode (no transport, surficial modifier, tube-dweller, bio diffuser, gallery diffuser), environmental position (infauna top, infauna bottom, pelagic, epibenthic), maximum size (very small (<0.001 g), small (0.001-0.1 g), medium (0.01-0.1 g), large (0.1-1.0 g)), longevity (<1 yr, 1-2 yr, 2-5 yr, 5-10 yr), maximum size (very small (<0.001 g), small (0.001-0.1 g), medium (0.01-0.1 …	Benthic Ecosystem Multifunctionality (EMF) - each value was assigned a value relative to its observed cumulative expression in the study area.	Northern Baltic Sea (southwestern coast of Finland)
Temporal variability in the benthos: Does the sea floor function differently over time?	https://doi.org/10.1016/j.jembe.2011.02.024	Frid (2011)	Res Ar	NA	Body size (small (10 mm), large), longevity (1-3 years, >3 years), bioturbation (low, moderate, high), life zone (surface, shallow, deep), feeding mode (deposit, filter, omnivore, carnivore)	BTA, nMDS	North Sea (central west)
Temporal Variation in the Ecological Functioning of Benthic Communities After 20 Years in the Eastern Mediterranean	https://doi.org/10.3389/fmars.2021.768051	Tsikopoulou et al. (2021)	Res Ar	L-M-B	Maximum body size [length, mm] (<10, 11-20, 21-100, 201-500, >500), morphology (soft, tunic, exoskeleton (chitin), exoskeleton (CaCO3), stalked and rigid, stalked and flexible, fan-shaped), longevity [max, years] (<1, 1-3, 3-10, >10), larval development (pelagic (planktotrophic), pelagic (lecithotrophic), (benthic) direct development, asexual/budding, sexual and sheds eggs into water column , sex…	BTA, Fric, Funi (functional uniqueness), TBI (temporal beta diversity index)m Gower's dissimilarity matrix, PCoA	Eastern Mediterranean (70-160 m)
Testing marine regional-scale hypotheses along the Yucatan continental shelf using soft-bottom macrofauna	https://doi.org/10.7717/peerj.8227	Hernandez-Avila et al. (2020)	Res Ar	NA	Structural fragility (soft and flexible, hard shell protection, rigid exoskeleton), motility (mobile, limited motility, sessile), living position (infaunal, epifaunal), reproduction/development mode (direct development with limited dispersion, parental care of eggs or planktonic larvae, indirect development/no parental care or planktonic larvae), feeding mode (filter/suspension, deposit, herbivor…	FTI (Functional Trait Index), MDS, Bray-Curtis, difference analysis	Yucatan continental shelf (10, 50, 100, 200 m)
The Arctic Traits Database - a repository of Arctic benthic invertebrate traits	https://doi.org/10.5194/essd-11-301-2019	Degen and Faulwetter (2019)	Database paper	Response-Effect, but also L-M-B for the actual trait data classification	Body size (small, small-medium, medium, medium-large, large), body form (globulose, vermiform, dorsoventrally compressed, laterally compressed, upright), fragility (fregile, intermediate, robust), skeleton (calcareous, siliceous, chitinous, cuticle, none), sociability (solitary, gregarious, colonial), reproduction (asexual, sexual-external, sexual-inernal, sexual-brooding), larval development (pe…	NA	Arctic
The biogeography of community assembly: latitude and predation drive variation in community trait distribution in a guild of epifaunal crustaceans	https://doi.org/10.1098/rspb.2021.1762	Gross et al. (2022)	Res Ar	Response-Effect	Maximum fecundity [number of eggs] (very low (0 to <18), low (18 to <31), medium (31 to <65), high (65 to <135), very high (>135)), maximum adult length (2-50 mm), body shape (laterally compressed, dorsoventrally compressed, vermiform), living habit (free, parasite/direct commensal, tube/burrow dweller), motility (swimmer, crawler), bioturbator (binary), microalgae feeding (binary), macroalgae fe…	No functional analysis per se	Coasts of Eurasia and North America
The body-size structure of macrobenthos changes predictably along gradients of hydrodynamic stress and organic enrichment	https://doi.org/10.1007/s00227-015-2614-z	Donadi et al. (2015)	Res Ar	NA	Body size	BTA, PCA	Between the island of Norderney and the German mainland (intertidal)
The effect of temperature variability on ecological functioning of epifauna in the German Bight	https://doi.org/10.1111/j.1439-0485.2010.00420.x	Neumann and Kröncke (2011)	Res Ar	NA	Mobility (perm. Attached, temp. attached, burrower, crawler, swimmer), habitat (infauha, epifauna, epizoic), feeding type (deposit, filter/suspens., grazer, scavenger, predator), food type (algae, invertebr./vertebr., carrion, detritus, plankton, suspend. org. matter, microorg.), size [cm] (small (1-2), small-medium (3-10), medium (11-20), medium-large (20-50), large (>50)), adult longevity [yr] …	BTA, nMDS, difference analysis	German Bight (shelf)
The Extremes of Disturbance Reduce Functional Redundancy: Functional Trait Assessment of the Shallow Antarctic Benthos	https://doi.org/10.3389/fmars.2021.797112	Robinson et al. (2022)	Res Ar	NA	Trophic group (autotrophs, grazer, filter feeder, predator, scavenger, deposit feeder), adult mobility (sessile, limited movement (vagile), slow movement, fast/free movement), body form (regular, cylindrical, 3D branching, flat, erect, 2D laminar, hard soft, simple, mound, ball-shaped, stalked, fan, cup-like tube, tubeworm, massive, cup-like barrel, anemone), larval type (direct development/egg l…	CWM, PCoA, Fric, Feve, Fdiv, FR	Western Antarctic Peninsula (shallow, 10-100 m)
The functional significance of bioturbation and biodeposition on biogeochemical processes at the water-sediment interface in freshwater and marine ecosystems	https://doi.org/10.1899/10-121.1	Mermillod-Blondin (2011)	Review	NA	Sediment mixing rate, burrowing depth, biogenic structure produced, bio-irrigation rate (no modalities reported), Mode of bioturbation/biodeposition, biodepositon rate, mode of locomotion	NA	Global?
The impacts of deep-sea fisheries on benthic communities: a review	https://doi.org/10.1093/icesjms/fsv123	Clark et al. (2016)	Review	NA	Fragility (very fragile, fragile, robust or not known), living position (sediment surface, in top 2 cm of sediment, deeper than 2 cm in sediment), mobility (sedentary, limited, high), habit (erect, all others), feeding (scavengers and predators, suspension/deposit/grazers)	NA	Georgia (USA), Alaska, northwest australia, northeast Australia
The importance of a functional approach on benthic communities for aquaculture environmental assessment: Trophic groups - A polychaete view	https://doi.org/10.1016/j.marpolbul.2021.112309	Sanchis et al. (2021)	Res Ar	NA	Feeding mode (carnivores, omnivores, surface deposit feeders, sub-surface deposit feeders (or burrowers), suspension feeders), motility (motile, discretely motile, sessile), morphological structures used in feeding (jawed, tentaculate, other structures)	AMBI, CCA, similarity analysis	Chilean Patagonia, southern Chile
The Influence of Benthic Macrofauna on the Erodibility of Intertidal Sediments with Varying mud Content in Three New Zealand Estuaries	https://doi.org/10.1007/s12237-015-0036-2	Harris et al. (2016)	Res Ar	NA	Body size (small (<5 mm), medium (5-20 mm), large (>20 mm)), motility (limited, freely)	MDS, DistLM	New Zealand (estuaries)
The influence of different deep-sea coral habitats on sediment macrofaunal community structure and function	https://doi.org/10.7717/peerj.5276	Bourque and Demopoulos (2018)	Res Ar	NA	Feeding type (deposit feeder, omnivore, carnivore, suspension feeder, chemo), feeding location (surface, subsurface), motility (motile, discretely motile, sessile), living habit (tube dweller, burrower, free-living, epifauna, attached)	nMDS, one-way ANOSIM, DISTLM	Northern GOM, USA
The influence of seep habitats on sediment macrofaunal biodiversity and functional traits	https://doi.org/10.1016/j.dsr.2018.10.004	Demopoulos et al. (2018)	Res Ar	NA	Feeding type (deposit feeder, omnivore/opportunist/scavenger, carnivore/predator, suspension/filter feeder, chemo), feeding location (surface, subsurface), motility (motile, discretely motile, sessile), living habit (tube-dwelling, burrowing, free-living, epifauna, attached)	Fric, Feve, Fdiv, nMDS	Gulf of Mexico, continental slope
The long-term impacts of fisheries on epifaunal assemblage function and structure, in a Special Area of Conservation	https://doi.org/10.1016/j.seares.2011.10.001	Strain et al. (2012)	Res Ar	NA	Attachment (none, temporary, permanent), feeding method (grazer/deposit, filter, scavenger/predator), body form (flat, mound, erect), habitat interaction (tube, burrow, crevice, surface), degree of flexibility (>45, 10 to 45, <10 degrees), mobility (none, sedentary, mobile, very mobile), movement type (sessile, crawl, swim, burrow), longevity (<2 years, 2-5 years, >5 years), reproduction (asexual…	CoIA	Strangford Lough (Irish waters)
The meaning of functional trait composition of food webs for ecosystem functioning	https://doi.org/10.1098/rstb.2015.0268	Gravel et al. (2016)	Review	NA	Maximum size, maximum growth rate, body design, living habit, living location/environmental position, exposure potential, degree of attachment to substrate, degree of flexibility, strength of attachment to substrate, resource capture method, movement method, mobility, defence strategy, water column migration, food type, reproductive method, time to maturity, fecundity, propagule dispersal (no mod…	NA	NA
The multidimensionality of the niche reveals functional diversity changes in benthic marine biotas across geological time	https://doi.org/10.1111/j.1461-0248.2011.01618.x	Villéger et al. (2011)	Res Ar	NA	Skeletal body volume (eight ordered categories for size magnitude from 0.001-0.01 ml to 10 000-100 000 ml), reproductive mode (sexual, sexual and asexual), mobility (sedentary, passively mobile, facultatively mobile, intermittently mobile, habitually mobile), substrate/medium composition (biotic, lithic hard, lithic soft, fluidic), substrate relationship (attached. free-living), support (supporte…	Gower's distance, PCoA, Fric, Fβ (functional dissimilarity) , FR (as number of taxa/number of functional entities)	Literature-based (<60 m)
The multifaceted effects of fluoranthene and polystyrene on the taxonomic composition and associated functional traits of marine meiofauna, by using single and mixture applications	https://doi.org/10.1016/j.marpolbul.2023.115390	Bellakhal et al. (2023)	Res Ar	NA	Feeding type (selective deposit feeders, non-selective deposit feeders, epistratum feeders, omnivores-carnivores), tail shape (conical, clavate/conicocylindrical, elongated/filiform, short/rounded), amphid shape (pocket-like, indistinct, spiral, circular, rounded or elongated loop), life history (from 1 (extreme colonizers) to 5 (extreme persisters))	nMDS	Bizerte Bay, Tunisia (coastal)
The performance of trait-based indices in an estuarine environment	https://doi.org/10.1016/j.ecolind.2015.09.039	van der Linden et al. (2016)	Res Ar	NA	Feeding strategy (scavenger, grazer, filter, predator, deposit), living position (burrow-dweller, tube-dweller, free-living), body size (very-small (<1 cm), small (1-3 cm), meidum (3-10 cm), large (>10 cm)), life span (short (<1 year), medium (1-5 years), long (>5 years))	CWM, Fric, Feve, Fdiv, Fdis, Rao's Q, FR, SR-FR (species richness-functional redundancy)	Mondego Estuary (Portugal)
The role of habitat selection on the diversity of macrobenthic communities in three gulfs of the Cuban Archipelago	https://doi.org/10.5343/bms.2017.1013	Armenteros et al. (2018)	Res Ar	NA	Organism/substrate relationship (or tiering), mobility, attachment, feeding type, adult length, shell shape (no access to supplementary material with more details on the selected traits)	Similarity analysis	Cuba (200 m)
The role of recurrent disturbances for ecosystem multifunctionality	https://doi.org/10.1890/12-1716.1	Villnäs et al. (2013)	Res Ar	NA	Feeding mode (suspension feeder, surface detrivore, burrowing detrivore, carnivore, herbivore), mobility (grazers on the sediment surface, fixed tube, limited movement in the sediment, slow movement through the sediment, freely motile), size (xs (<0.001 g), s (0.001-0.01 g), m (0.01-0.1 g), l (0.01-1.0 g)), position in sediment (epifauna, infaunal (top 2 cm), infaunal (2-5 cm), infaula (>5 cm)), …	BTA, BPc, DistLM, PCoA	Gulf of Finland, northern Baltic Sea
The seafloor from a trait perspective. A comprehensive life history dataset of soft sediment macrozoobenthos	https://doi.org/10.1038/s41597-023-02728-5	Meijer et al. (2023)	Dataset paper	NA	Bioturbation type (epifauna, surficial modifier, upward conveyor, downward conveyor, biodiffuser, regenerator), adult living depth [m] (surface, >0 and ≤3, >3 and ≤8, >8 and ≤15, >15 and ≤25, >25), adult body size [mm] (≤5, <5 and ≤10, >10 and ≤20, >20 and ≤40, >40 and ≤80, >80 and ≤160, >160), feeding mode (deposit-feeder, suspension-feeder, grazer, opportunist/scavenger, predator), longevity [y…	Trait space visualisation (but no mention of actual method)	Wadden Sea
The two facets of species sensitivity: Stress and disturbance on coralligenous assemblages in space and time	https://doi.org/10.1016/j.marpolbul.2017.01.072	Montefalcone et al. (2017)	Res Ar	NA	Growth form (encrusting, massive/sub-massive, erect/branching), reproductive mode (asexual, sexual or both), individual/colony size (small (<1 cm), medium (<10 cm), large (>10 cm)), growth rate (quick (weeks), slow (years)), bioconstruction potential (none, low, high), generation time (seasonal, long-lived)	Sensitivity calculations, difference analysis, similarity analysis	Mediterranean Sea (< 50 m)
The use of multiple biological traits in marine community ecology and its potential in ecological indicator development	https://doi.org/10.1016/j.ecolind.2017.01.011	Beauchard et al. (2017)	Review	NA	Motility (attached/sessile, tubicolous, crawler, crawler-swimmer, swimmer, flyer), body length (length classes), trophic mode (deposit feeding, deposit-suspension feeding, suspension feeding, carnivory, omnivory), lifespan (age classes), age at sexual maturity (age classes), annual fecundity (number of eggs/propagule classes), egg/propagule size (size classes), reproductive season (seasonal, cont…	NA	Southern North Sea (Dutch sector)
The well sorted fine sand community from the western Mediterranean Sea: A resistant and resilient marine habitat under diverse human pressures	https://doi.org/10.1016/j.envpol.2017.02.013	Dauvin et al. (2017)	Res Ar	NA	Larval development (planktotrophic, lecithotrophic, direct development), life span (short (<2 years), medium (2-5 years), long (>5 years)), mobility (swimmer, walker, crawler, burrower, sessile, burrower & swimmer, walker & swimmer), living position (epifauna, endofauna), habit (tube-dweller, burrow-dweller, free-living), bioturbation (no bioturbation, upward conveyor, downward conveyor, diffusiv…	AMBI, FCA	Mediterranean Sea (coastal)
Thirty year ecosystem trajectories in a submerged marine cave under changing pressure regime	https://doi.org/10.1016/j.marenvres.2018.02.022	Montefalcone et al. (2018)	Res Ar	NA	Morphology, feeding strategy (no modalities reported)	nMDS	Ligurian Sea (NW Mediterranean)
Towards a framework for the quantitative assessment of trawling impact on the seabed and benthic ecosystem	https://doi.org/10.1093/icesjms/fsv207	Rijnsdorp et al. (2016)	Res Ar	NA	Size range [mm] (≤10, 11-20, 21-100, 101-200, >200), morphology (exoskeleton, crustose, cushion, tunic, soft, stalked), living habit (free living, crevice/hole/under stones, tube-dwelling, burrow-dwelling, epi/endo zoic/phytic), sediment position (surface, shallow (0-5 cm), mid-depth (>5-10 cm), deep (>10 cm)), mobility (swim, burrow, crawl/creep/climb, sessile), longevity [years] (<1, 1-2, 3-10,…	NA	North Sea
Towards benthic ecosystem functioning maps: Quantifying bioturbation potential in the German part of the Baltic Sea	https://doi.org/10.1016/j.ecolind.2016.10.025	Gogina et al. (2017)	Res Ar	NA	Feeding (deposit feeders, suspension feeders, grazers, scavengers, predators), mobility (from 1 (living in a fixed tube) to 4 (free three dimensional movement via burrow system)), sediment reworking (from 1 (epifauna that bioturbate at the sediment-water interface) to 5 (regenerators that excavate holes, transferring sediment at depth to the surface))	BPc, RF	South-western Baltic Sea
Tracking environmental stress gradients using three biotic integrity indices: Advantages of a locally-developed traits-based approach	https://doi.org/10.1016/j.ecolind.2013.06.023	Rodil et al. (2013)	Res Ar	NA	Living position (attached, deeper than 2 cm, surface epifauna, top 2 cm), sediment topographic feature created (permanent burrow, erect structure/tube, simple hole or pit, mound, trample marks, trough), direct of sediment particle movement (depth to depth, depth to surface, surface to depth, surface to surface), degree of motility (freely motile on or in sediment, limited movement (usually in sed…	AMBI, TBI (local traits-based index), regression trees (binary recursive partitioning)	New Zealand (intertidal, shallow)
Trait sensitivities to seagrass fragmentation across spatial scales shape benthic community structure	https://doi.org/10.1111/1365-2656.13067	Yeager et al. (2019)	Res Ar	NA	Primary trophic mode (suspension feeding, deposit feeding, interface, carnivore, omnivore, parasite, herbivore), microhabitat use (epifaunal, infaunal), reproductive mode (internal, external), larval development (direct, planktonic), post-settlement mobility (mobile, sedentary, sessile), body size (range = 5.08-1,219.2 mm, median = 50.8 mm)	“trait*env”	Back Sound, North Carolina, USA (shallow, 2 m)
Trait-based and taxonomic macrofauna community patterns in the upwelling ecosystem of the southeastern Arabian sea	https://doi.org/10.1016/j.marenvres.2021.105431	Sivadas et al. (2021)	Res Ar	NA	Trophic group (surface deposit feeder, subsurface deposit feeder, filter feeders, carnivore), mobility (motile, discretely motile, sedentary), protection (no protection, tube, burrow, soft shell, hard shell), bioturbation (surficial modifier, biodiffusors, upward conveyors, downward conveyors, epifauna)	BTA, nMDS, DistLM	Kochi shelf in the southeastern Arabian Sea
Trait-based approach to monitoring marine benthic data along 500 km of coastline	https://doi.org/10.1111/ddi.12987	Boyé et al. (2019)	Res Ar	NA	Maximum size [mm] (<2, 2-5, 5-10, 10-50, 50-100, 100-200, >200), feeding method (subsurface deposit feeder, surface deposit feeder, active suspension feeder, passive suspension feeder, grazer, predator, scavenger, parasitic), food size (micropagous, macrophagous), adult preferred substrate position (infaunal, epibenthic), living habit (tube dweller, burrower, crawler, swimmer, attached), daily ad…	Rao's quadratic entropy, functional richness (Fric), functional evenness (Feve), functional divergence (Fdiv), functional dispersion (Fdis), PCA for trait visualisation	France
Trait-based approaches in rapidly changing ecosystems: A roadmap to the future polar oceans	https://doi.org/10.1016/j.ecolind.2018.04.050	Degen et al. (2018)	Review	NA	Body size, morphology, life history, reproduction, dispersal, population dynamics, physiology, environmental position, habitat, living habit, feeding, mobility, distribution, migration, sociability, ecosystem engineering, bioturbation, vulnerability, body form, protection/fragility, fecundity, larval development, life span, diet, irrigation	NA	Polar oceans
Trait-based approaches reveal that deep reef ecosystems in the Western Indian Ocean are functionally distinct	https://doi.org/10.1016/j.scitotenv.2023.162111	Stefanoudis et al. (2023)	Res Ar	NA	Mobility (sessile, vagile), trophic group (carnivores, deposit feeders, grazers, omnivores, primary producers/suspension feeders, scavenger/predators/deposit feeders, suspension feeders (DOC, POM, phyto- and bacterioplankton), suspension feeders (POM, zooplankton, and/or phytoplankton), suspension feeders/deposit feeders), vertical home range (very low (<30 m), low (30-59 m), medium (60-99 m), hi…	Fric, Feve, Fdis, CWM, PCoA, Gower's similarity matrix, RLQ and fourth-corner analysis	Seychelles Outer Islands (10-350 m)
Trait-based assessment of polychaete assemblages distinguishes macrofaunal community structure among four distinct benthic eco-regions on a shallow arctic shelf	https://doi.org/10.1016/j.dsr2.2022.105240	Charrier et al. (2023)	Res Ar	NA	Feeding (microphage, macrophage, omnivore, subsurface, surface, suspension, carnivore/scavenger), motility (discretely motile, motile, tube, burrow, crawl, swim), structure (tentacle/palps, non-muscular eversible pharynx, muscular eversible pharynx)	Functional redundancy index	Arctic shelf (shallow)
Trait‐based climate vulnerability assessments in data‐rich systems: An application to eastern Bering Sea fish and invertebrate stocks	https://doi.org/10.1111/gcb.14763	Spencer et al. (2019)	Res Ar	NA	Adult mobility, complexity in reproductive strategy, dispersal of early life stages, early life history survival and settlement requirements, habitat specificity, other stressors, population growth rate, prey specificity, sensitivity to ocean acidification, sensitivity to temperature), spawning cycle, stock size/status	No functional analysis per se	Bering Sea shelf, Alaska
Trait-based diversity of deep-sea benthic megafauna communities near the Deepwater Horizon oil spill site	https://doi.org/10.1111/maec.12611	Nunnally et al. (2020)	Res Ar	NA	Tiering (bathydemersal/benthopelagic, demersal, benthic), motility level (swimming, crawling, sedentary), feeding mechanism (benthic forager, surface deposit, predatory, scavenger, filter feeder, benthopelagic forager)	Funct. Richness, functional evenness, functional dispersion, Rao's Q	Gulf of Mexico (deep sea)
Trait-based indices to assess benthic vulnerability to trawling and model loss of ecosystem functions	https://doi.org/10.1016/j.ecolind.2021.107692	Hinz et al. (2021)	Res Ar	NA	Body form (erect, spherical (round body), low profile (thin)), body texture (brittle, unprotected soft tissue, thin exoskeleton or shell, durable/flexible, hard exoskeleton or shell), size [mm] (>100, 51-100, 21-50, 11-20, 0-10), living position (epibenthic and interface, middle, deep), adult longevity (>6 yrs, 3-6 yrs, 1-3 yrs, <1 yr), reproductive frequency (semelparous-monotelic, iteroparous-p…	Resistance Index (RI), Recovery Potential Index (RPI), Bioturbation Potential (Boc)	Irish Sea
Traits and depth: What do hydroids tell us about morphology and life-history strategies in the deep sea?	https://doi.org/10.1111/geb.13074	Fernandez et al. (2020)	Res Ar	NA	Height of the specimen [mm] (0-15-5, 5.1-20, 21-50, 51-100, >100), diameter at the base of the specimen [mm] (0.01-0.1, 0.11-0.25, 0.26-0.5, 0.51-1, >1), number of annulations at the base of the specimen (0, 1 to 10, >10), basal arrangement (monosiphonic, polysiphonic), orders of branching (stolonal/solitary, erect unbranched, erect with primary branching, erect with secondary branching, erect wi…	PCoA, Gower's dissimilarity index	Atlantic Ocean, Arctic and Antarctic waters (deep, > 50 m)
Traits and drivers: Functioning of macrobenthic communities across the deep Fram Strait (Arctic Ocean)	https://doi.org/10.1016/j.ecolind.2020.107324	Käß et al. (2021)	Res Ar	Response-Effect	Size (large (>0.1 g), medium (0.01-0.1 g), small (<0.01 g), body form (flattened dorso-ventral compressed, globulose, flattened laterally compressed, upright, vermiform), living habit (attached, burrowing, free living, tube/crevice dwelling), adult movement (burrower, crawler, sessile, swimmer), feeding habit (opportunist/scavenger, parasite, predator, surface deposit feeding, filter/suspension f…	Fric, Feve, Rao's Q, FR (FD/H'), dbRDA	Arctic Ocean (deep)
Traits database of tidal flat macrobenthos along the Northwest Pacific coast of Japan	https://doi.org/10.1111/1440-1703.12183	Yamakita et al. (2020)	Database paper	NA	Biogeographic distirbution (cosmopolitan, Western Pacific), geographic distribution N-S (edge of approx. S-N), geographic distribution E-W (edge of approx. W-E), depth (numerical value of average or range from low to high), abundance (frequently dominant, sometimes dominant, not dominant but numerous, rare, very rare), body length (estimated average: <1 cm, 1-2.5 cm, 2.5-5 cm, 5-10 cm, >10 cm, >5…	NA	NW Pacific Ocean coast of Japan
Trawling disturbance on benthic ecosystems and consequences on commercial species: a northwestern Mediterranean case study	https://doi.org/10.3989/scimar.04024.19A	Muntadas et al. (2014)	Res Ar	NA	Feeding behaviour (deposit feeders, filter/suspension feeders, opportunistic/scavengers, predators), food type (invertebrates, carrion, detritus, plankton, microorganisms, nekton), fragility (fragile, intermediate, robust), living habit (tube dweller, permanent burrow dweller, free-living), size (very small <1 cm, small 1-2 cm, small-medium 3-10 cm, medium 11-20 cm, medium-large 21-50 cm), flexib…	No functional analysis per se	Mediterranean Sea
Trawling-induced change in benthic effect trait composition - A multiple case study	https://doi.org/10.3389/fmars.2023.1303909	Beauchard et al. (2023)	Res Ar	Response-Effect	Substratum depth distribution (0, 0-5, 5-15, 15-30, >30 cm), biodiffusion (null, low, high), downward conveying (null, low, high), upward conveying (null, low, high), regenration (null, low, high), bioerosion (none, scarring, scraping/perforating, boring), biodeposition (null, low, high), biostabilisation (null, low, high), ventilation/pumping (null, low, high), burrow width (none, narrow, interm…	Rao's Q, CWM, FCA, fourth-corner testing procedure, RLQ ordination technique	European waters (Baltic Sea, Celtic Sea, Bay of Biscay, North Sea, Eastern Mediterranean Sea)
Trophic structure and functional diversity reveal pelagic-benthic coupling dynamic in the coastal ecosystem of Daya Bay, China	https://doi.org/10.1016/j.ecolind.2020.106241	Ying et al. (2020)	Res Ar	NA	Feeding habits (plank, carni, omni), grouping habit (yes/no), movement (fast, ordinary), DVM habit (yes/no), migration (amphidromous, anadromous, oceanodromous, no), living layer (pelagic-neritic, reef-associated, demersal, benthopelagic), thermal preference (continuous, in degrees Celsius), body length (continuous, in cm), body mass (continuous, in g), trophic level (continuous)	PCoA, Gower distance matrix, Fric, Feve, Fdis	Daya Bay, South China Sea
Understanding the impact of sand extraction on benthic ecosystem functioning: a combination of functional indices and biological trait analysis	https://doi.org/10.3389/fmars.2023.1268999	Goedefroo et al. (2023)	Res Ar	Response-Effect	Maximum body size (<10 mm, 10-20 mm, 21-100 mm, 101-200 mm, 201-500 mm, >500 mm), maximum longevity (<1 year, 1-3 years, 3-10 years, >10 years), larval development (planktotrophic, lecithotrophic, direct), feeding mode (suspension feeding, deposit feeding, scavenger-predator, parasitic), bioturbation (diffusive mixing, surface depositor, conveyor (upward & downward), no bioturbation), egg develop…	BPc, IPc (irrigation potential), traitglm	North Sea (Belgian part)
Unraveling the functional diversity of macrobenthic community from Prydz Bay, Indian sector of the Southern Ocean	https://doi.org/10.1016/j.csr.2023.105043	Bhaumik et al. (2023)	Res Ar	NA	Body size (small (<3 cm), medium (3-6 cm), large (>6 cm), environmental positon (infaunal, epifaunal, symbiotic), living habitat (tube dweller, burrower, free swimmer, crawler, attached), motility (motile, discretely motile, sessile), feeding strategy (sub surface deposit feeder, surface deposit feeder, suspension feeder, scavenger/detrivore, carnivore/predator, omnivore), reproductive strategy (…	BTA, RLQ-fourth-corner analysis, PCA	S. Ocean (Indian Sector)
Unravelling mechanisms behind population dynamics, biological traits and latitudinal distribution in two benthic ecosystem engineers: A modelling approach	https://doi.org/10.1016/j.pocean.2023.103154	De Cubber et al. (2023)	Res Ar	Response-Effect	Length at puberty, maximum body size, size distribution, biomass, abundance, total reproductive output	NA	North East Atlantic (coastal)
Unveiling the meiobenthic community structure of Prydz Bay, Antarctica during austral summer	https://doi.org/10.1016/j.dsr.2023.104109	Baishnab et al. (2023)	Res Ar	NA	Body shape (stout, slender, long/thin), tail shape (short/round, elongate/filiform, conical, clavate), cuticle morphology (smooth, striated, covered with dots, ornamented), life-history strategy (extreme colonizer, colonizer, intermediatery, persister, extreme persister), feeding guild (selective deposit feeders, non-selective deposit feeders, epistrate feeders, predators)	RLQ, PCA, RLQ/fourt-corner combined analysis	Prydz Bay (continental shelf, S. Ocean)
Uptake of microplastics by marine worms depends on feeding mode and particle shape but not exposure time	https://doi.org/10.1016/j.scitotenv.2022.159287	Porter et al. (2023)	Res Ar	NA	Feeding mode (omnivorous, scavenging, carnivory, filter feeding of suspended particulate matter in the water column, deposit feeding from organic matter and detritus)	NA	Devon (UK)
Using biological traits and environmental variables to characterize two Arctic epibenthic invertebrate communities in and adjacent to Barrow Canyon	https://doi.org/10.1016/j.dsr2.2017.07.015	Rand et al. (2018)	Res Ar	NA	Size (small (<10 g), medium (10-50 g), large (>50 g), body design (fot, soft/protected, endoskeleton, hard exoskeleton, hard shell), body form (erect, round, flat), general prey type (herbivore, omnivore, carnivore), feeding mechanism (deposit feeder, filter/suspension, opportunist/scavenger, predator), degree of attachment (none, semi-permanent, permanent), mobility (sessile, motile), propagule …	FCA	Shelf and deep sea: Barrow Canyon (Arctic, in northeastern Chukchi and western Beaufort seas)
Using biological traits to get insights into the bentho-demersal community sensitivity to trawling in the Celtic Sea	https://doi.org/10.1093/icesjms/fsab011	Dupaix et al. (2021)	Res Ar	NA	Mobility (high mobile/swimming, mobile/crawling, sedentary/can retract, sessile/attached), size (small (<5 cm), medium (5-10 cm), large (10-30 cm), very large (>30 cm)), feeding mode (scavengers, deposit feeders, predators, opportunistic scavengers, planktivores, filter feeders), fragility (hardshell/vermiform/regeneration, soft shell, no protection, fragile shell/structure), position on the subs…	CWM, GLM, CWM-RDA,	Celtic Sea
Using deep-sea images to examine ecosystem services associated with methane seeps	https://doi.org/10.1016/j.marenvres.2022.105740	Le et al. (2022)	Res Ar	NA	Commercially valuable (yes, no), predator (active, passive, no), prey (yes, no), feeding mode (autotrophic, predator, filter feeder, deposit feeder, scavenger), mobility (high, medium, low, none), bioturbation (high, medium, low, none), diel vertical migration (yes, no), calcification (yes, no), body size (>10 cm, 3-10 cm, <3 cm)	Difference analysis	Southern California continental marine (deep sea, 450-1100 m)
Using large benthic macrofauna to refine and improve ecological indicators of bottom trawling disturbance	https://doi.org/10.1016/j.ecolind.2019.105811	McLaverty et al. (2020)	Res Ar	NA	Size range (<10 mm, 11-20 mm, 21-100 mm, 101-200 mm, 201-500 mm, >500 mm), longevity (<1 year, 1-<3 years, 3-10 years, >10 years), larval development (planktotrophic, lecithotrophic, direct), morphology (soft, crustose, cushion, stalked, tunic, exoskeleton (chitin/calcium carbonate), egg development (asexual/budding, sexual: shed eggs pelagic, sexual: shed ehss benthic, sexual:brood eggs), living…	Fric, Feve, Fdis, Rao's Q	Kattegat (between North Sea and Baltic Sea)
Using meiobenthic taxa, nematofauna biological traits, and bacterial abundance to assess the effects of the polybrominated diphenyl ethers compound: Case study of tetrabromo diphenyl ether BDE-47	https://doi.org/10.1016/j.scitotenv.2021.145251	Nasri et al. (2021)	Res Ar	NA	Feeding group (non-selective deposit feeders, omnivores/predators, selective deposit feeders, epigrowth feeders), amphid shape (circular, spiral, pocket, indistinct), tail shape (conical, clavate/conicocylindrical, short/round, elongated/filiform), adult length (<1 mm, 1-2 mm, 2-4 mm, >4 mm)	PCA	Bizerte Lagoon (NE, Tunisia, 8 m)
Using species traits to assess human impacts on near shore benthic ecosystems in the Canadian Arctic	https://doi.org/10.1016/j.ecolind.2015.07.026	Krumhansl et al. (2016)	Res Ar	NA	Adult life habit (sessile, permanent tube, semi-permanent tube, burrower, surface crawler, swimmer), adult mobility (no mobility, low mobility, medium mobility, high mobility), sediment dwelling depth (0 sediment depth, 0-1 cm sediment depth, 1-5 cm sediment depth, 5-15 cm sediment depth, >15 cm sediment depth), body form (vermiform, dorso-ventral compressed, laterally compressed, globose), norma…	Canonical Correspondence analysis (CCA), AMBI	Canadian Arctic (near shore, coastal)
Using underwater video to assess megabenthic community vulnerability to trawling in the Grande Vasière (Bay of Biscay)	https://doi.org/10.1017/S0376892917000480	Mérillet et al. (2017)	Res Ar	Response-Effect	Position (deep burrowing, surface burrowing (first cm), surface, emergent), feeding (scavengers, deposit feeders/predators, filter feeders), motility (highly mobile (swimming), mobile (crawling), sedentary, sessile (attached)), size ((cm) small (<5), medium (5-10), large (>10)), other attributes (hardshell, vermiform, regeneration, strong flexible, no protection, fragile shell/structure)	No functional analysis per se	Northeastern Bay of Biscay
Vulnerability of megabenthic species to trawling in the Barents Sea	https://doi.org/10.1093/icesjms/fsv107	Jørgensen et al. (2016)	Res Ar	NA	Mean body weight [biomass/abundance] (0.05-4 g, 4-50 g, 50-3000 g), height above sediment surface (1-5 cm, 5-10 cm, >10 cm)	Vulnerability calculations	Barents Sea
What ecological and functional changes follow the positioning of an artificial barrier? Answers from a 4-year investigation on soft bottom benthic communities	https://doi.org/10.1007/s10750-021-04675-x	D'Alessandro et al. (2021)	Res Ar	NA	Reproductive frequency (semelparous, iteroparous, semi-continuous), adult environmental position (endofauna, epifauna, interface, epibiont), adult movement method (sessile, swimmer, crawler, tube-builder, burrower), adult feeding habit (suspension feeder, surface deposit feeder, sub-surface deposit feeder, herbivore, carnivore), colonization (pioneer, secondary), response to anthropogenic pressur…	Fdis, FR, CWM, PCoA, BTA, DistLM	Gulf of Milazzo (Sicily, Tyrrhenian Sea, Western Mediterranean Sea)
What makes a better indicator? Taxonomic vs functional response of nematodes to estuarine gradient	https://doi.org/10.1016/j.ecolind.2020.107113	Sroczynska et al. (2021)	Res Ar	NA	Trophic group (selective deposit feeders, non-selective deposit feeders, epigrowth feeders, omnivores/predators), life history strategy (from 1 (colonizers) to 5 (persisters))	RDA	Sado estuary, Portugal
Who Is Where in Marine Food Webs? A Trait-Based Analysis of Network Positions	https://doi.org/10.3389/fmars.2021.636042	Endrédi et al. (2021)	Res Ar	NA	Mobility (sessile, drifter, limited mobility, mobile), habitat (benthic, water column), body size [cm] (10^-4 (<0.001 cm), 10^-3 (0.001-0.01 cm), 10^-2 (0.011-0.1 cm), 10^-1 (0.11-1.0 cm), 10^0 (1.01-10 cm), 10^1 (10.01-100 cm), 10^2 (100.01-1000 cm), 10^3 (>1000 cm))	Linear mixed-effects models	EwE-based (global)
Who really matters: Influence of German Bight key bioturbators on biogeochemical cycling and sediment turnover	https://doi.org/10.1016/j.jembe.2017.01.001	Wrede et al. (2017)	Res Ar	NA	Mobility (from 1, i.e., living in a fixed tube, to 4, i.e., free three dimensional movement via burrow system), sediment reworking (from 1, i.e., epifauna bioturbating at the sediment-water interface) to 5, i.e., regenerators that excavate holes)	BPc, difference analysis	German Bight
Zoobenthos as an environmental quality element: the ecological significance of sampling design and functional traits	https://doi.org/10.1111/j.1439-0485.2010.00417.x	Aarnio et al. (2011)	Res Ar	NA	Mean size (0.1-1 mm, 1-5 mm, 5 mm-1 cm, 1-3 cm), body design (vermiform unsegmented, vermiform segmented, bivalved, turbinate, articulate), larval type (planktotrophic, lecithotrophic, direct development), living habit (attached, tube-dweller, burrow dweller, free-living), environmental position (infauna (>5 cm), infauna middle (2-5 cm), infauna (top 2 cm), epibenthic, bentho-pelagic), feeding ha…	BTA, FCA	Åland Islands, Northern Baltic Sea0

## Sheet: Classification_Sample
Title	DOI	Authors	Article_Type	Classification	Traits
A biological trait approach to assess the functional composition of subtidal benthic communities in an estuarine ecosystem	https://doi.org/10.1016/j.ecolind.2012.02.004	van der Linden et al. (2012)	Res Ar	NA	Feeding (predator, herbivore, deposit-feeder, filter-feeder), mobility (sessile, swim, burrow, crawl, walk), habitat (infaunal, epifaunal), body size (very-small (<1 cm), small (1-3 cm), medium (3-10 cm), large (>10 cm)), life span (short (<1 year), medium (1-5 years), long (>5 years)), reproductive technique (gonochoristic, hermaphrodite), reproductive frequency (twice every year, once per year …
A bioturbation classification of European marine infaunal invertebrates	https://doi.org/10.1002/ece3.769	Queirós et al. (2013)	Res Ar	NA	Mobility (from 1, i.e., living in a fixed tube, to 4, i.e., free three dimensional movement via burrow system), sediment reworking (from 1, i.e., epifauna bioturbating at the sediment-water interface) to 5, i.e., regenerators that excavate holes)
A comparison of physical disturbance and pollution stressors in sandy beaches using nematode functional biological traits	https://doi.org/10.1007/s11852-022-00884-1	Mitwally (2022)	Res Ar	NA	Feeding (predator, scavenger, epistrate, deposit)
A functional perspective of nematode assemblages as proxy of quality in tropical estuarine tidal flats	https://doi.org/10.1016/j.marenvres.2023.105922	Justino et al. (2023)	Res Ar	NA	Morphological (tail: short/rounded, conical, clavate, elongated/filiform; cuticle: smooth, anulated, striated, rows of dots, punctuated; amphids: pocket, single spiral, multi spiral, slit, circular), life history strategy (c-p value: extreme colonizer (c-p 1), colonizer (c-p 2), intermediate (c-p 3), persister (c-p 4), extreme persister (c-p 5)), trophic structure (trophic guilds: 1A, 1B, 2A, 2B)
A generic approach to develop a trait-based indicator of trawling-induced disturbance	https://doi.org/10.3354/meps13840	Beauchard et al. (2021)	Res Ar	NA	Fragility (robust, intermediate, fragile), burrowing depth (>15 cm, 5-15 cm, 0-5 cm, 0 cm), body length (<1 cm, 1-3 cm, 3-10 cm, 10-20 cm, <20 cm), age at maturity (<1 year, 1-3 years, >3 years), life span (<1 year, 1-3 years, 3-10 years, >10 years), motility (crawler-swimmer, crawler, tubiculous, sessile), offspring type (juvenile, larva, egg), offspring size (>1500 microns, 500-1500 microns, 10…
A knowledge platform to inform on the effects of trawling on benthic communities	https://doi.org/10.1016/j.ecss.2017.01.001	Muntadas et al. (2018)	Res Ar	NA	Position (emergent, surface, surface burrowing, deep burrowing), feeding (filter feeding, deposit feeding, predators, scavengers), motility (sessile (attached), sedentary, motile (crawlers), highly motile (swimmers)), size (large >10 cm, medium 5-10 cm, small <5 cm), other attributes (fragile, no protection, flexible, strong, regeneration, vermiform, hard shell)
A method for Identifying sensitivity of marine benthic invertebrates to ocean acidification through a biological traits approach	https://doi.org/10.1093/icesjms/fsac146	Gray et al. (2022)	Res Ar	NA	Acid-sensitive structures (external, internal, none), adult mobility (sessile, slow, free), reproduction strategy (broadcast, external brooding, internal brooding), larval stage (planktotrophic, lecithotrophic, direct development or non-pelagic)
A multimetric approach to evaluate offshore mussel aquaculture effects on the taxonomical and functional diversity of macrobenthic communities	https://doi.org/10.1016/j.marenvres.2019.104774	Lacson et al. (2019)	Res Ar	NA	Feeding mode (surface deposit feeder, subsurface deposit feeder, carnivore, herbivore, suspension feeder), sensitivity to disturbance (sensitive, indifferent, tolerant, secon-order opportunistic, first-order opportunistic), lifespan (short (0-2 years), medium (2-5 years), long (>5 years)), body size (very small (0-1 cm), small (1-3 cm), medium (3-10 cm), large (>10 cm)), motility (burrower, crawl…
A process-driven sedimentary habitat modelling approach, explaining seafloor integrity and biodiversity assessment within the European Marine Strategy Framework Directive	https://doi.org/10.1016/j.ecss.2013.07.007	Galparsoro et al. (2013)	Res Ar	NA	Lifespan (<2 years; 2–5 years; 5–10 years; >10 years); Maturity (<1 year, 1 year, 1–2 years, 2–3 years, 3–5 years); Generation Time (<1 year, 1 year, 1–2 years, 3–5 years); Size (Very small (<1 cm), Small (1–2 cm), Small-medium (3–10 cm), Medium (11–20 cm), Medium-large (21–50 cm), Large (>50 cm)); Flexibility (High (>45°), Low (10–45°), None (<10°)); Living habit (Attached, Burrow dwelling, Erec…
A trait-based approach to assess niche overlap and functional distinctiveness between non-indigenous and native species	https://doi.org/10.1111/ele.14315	Vivó-Pons et al. (2023)	Res Ar	NA	Size (0-10, 11-20, 21-50, 51-100, >100 mm), adult life span (<1, 1-3, 3-6, 6-10, >10 years), reproductive type (semelparous-monotelic, iteroparous-polytelic, semi-continuous), developmental mechanism (fragmentation/fission, direct, lacithotrophic, planktotrophic, ovoviviparous), environmental position (infauna deep, infauna middle, infauna top, interface, epibenthic, bentho-pelagic, epilithic, ep…
A Trawl Disturbance Indicator to quantify large scale fishing impact on benthic ecosystems	https://doi.org/10.1016/j.ecolind.2011.11.020	de Juan and Demestre (2012)	Res Ar	NA	Position (deep burrowing, surface burrowing (first cm), surface, emergent), feeding (scavengers, deposit feeders/predators, filter feeders), motility (highly mobile (swimming), mobile (crawling), sedentary, sessile (attached)), size ((cm) small (<5), medium (5-10), large (>10)), other attributes (hardshell, vermiform, regeneration, strong flexible, no protection, fragile shell/structure)
Application of biological traits to further our understanding of the impacts of dredged material disposal on benthic assemblages	https://doi.org/10.1016/j.marpolbul.2016.02.031	Bolam et al. (2016)	Res Ar	Response-Effect	Morphology (soft-bodied, tunic, exoskeleton, crustose, cushion, stalked), egg development (asexual, pelagic eggs, benthic eggs, brooded eggs), living habit (tube-dwelling, burrow-dwelling, free-living, crevice-dwelling, epiphytic, attached to bed), sediment position (surface, 0-5cm deep, 5-10cm deep, >10cm deep), mobility (sessile, swim, crawl/creep, burrower), maximum size (<10mm, 10-20mm, 21-10…
Approach to assess consequences of hypoxia disturbance events for benthic ecosystem functioning	https://doi.org/10.1016/j.jmarsys.2013.06.001	Gogina et al. (2014)	Res Ar	NA	Motility (sedentary, limited free movement, freely motile in/on sediment, semi-pelagic), feeding (suspension, deposit feeder, predator, scavenger, grazer, parasite or commensal), habitat structure (permanent burrow, hole/pit/or non-permanent burrow, tube, creating troughs or trampling across sediment surface, forming biogenic epibenthic structures), sediment transport (surface-to-deep, deep-to-su…
Arctic coastal benthos long-term responses to perturbations under climate warming	https://doi.org/10.1098/rsta.2019.0355	Al-Habahbeh et al. (2020)	Res Ar	NA	Body size (small, small/medium, medium/large, large, indeterminate), longevity (1-2yr, 3-5yr, 3-10yr, 6-10yr, 10-20yr, >20yr, NA), motility (no mobility, attached, medium mobility, low mobility, high mobility, medium/high mobility), living habit (attached, no mobility, epiphytic/zoic, free-living, burrowing, crevice-dwelling, tube-dwelling), feeding habit (filter/suspension feeder, predator, surf…
Are non-indigenous species hitchhiking offshore farmed mussels? A biogeographic and functional approach	https://doi.org/10.1016/j.marpolbul.2021.112776	Piló et al. (2021)	Res Ar	NA	Feeding group (subsurface-deposit-feeder, surface-deposit-feeder, suspension-feeder, predator, parasite, grazer, herbivorous), body size (very-small (<1cm), small (1-3cm), medium (3-10cm), large (>10cm)), motility (sessile, swimmer, crawler, burrower), fouling type (hard body, soft body, free-living), reproductive mode (asexual, sexual brooding, sexual internal, sexual external), larval type (ben…
Assessing Benthic Responses to Fishing Disturbance Over Broad Spatial Scales That Incorporate High Environmental Variation	https://doi.org/10.3389/fmars.2018.00405	Lundquist et al. (2018)	Res Ar	Response-Effect	Mobility (sedentary or only moving within fixed tube structure, limited free movement, freely motile in or on sediment, sedentary or only moving within fixed tube structure, freely motile in or on sediment, n/a), feeding (deposit feeding, deposit feeding or suspension feeding, suspension feeding, n/a, predator or scavenger), longevity (short-lived, intermediate-lived, long-lived, n/a), size (smal…
Assessing biological invasions in European Seas: Biological traits of the most widespread non-indigenous species	https://doi.org/10.1016/j.ecss.2016.02.014	Cardeccia et al. (2018)	Res Ar	NA	Life form (neuston, benthos, plankton, nekton, parasite, symbiont), sociability (colonial, gregarious, solitary), reproductive frequency (iteroparous, semelparous), reproductive type (asexual, self fertilization, sexual), haploid dispersal (low, medium, high), diploid dispersal (low, medium, high), feeding method (subsurface deposit feeder, surface deposit feeder, grazer, parasite, photoautotroph…
Assessing cumulative human activities, pressures, and impacts on North Sea benthic habitats using a biological traits approach	https://doi.org/10.1093/icesjms/fsx205	Kenny et al. (2018)	Res Ar	NA	Egg development (asexual benthic reproduction, pelagic broadcast spawning), maximum size (size 11-21 mm, size 21-100 mm, size 101-201 mm, size 201-500 mm, size >500 mm), longevity (longevity 1-2 years, longevity 3-10 years, longevity >10 years), sediment depth (surface living (epifauna), shallow infauna (0-5 cm), moderate depth infauna (6-10 cm), deep infauna (>10 cm)), bioturbation mode (diffusi…
Assessing ecological health in areas with limited data by using biological traits	https://doi.org/10.1016/j.marpolbul.2022.113900	Hewitt et al. (2022)	Res Ar	Response-Effect	Sensitivity categories: high sensitivity (seuspension feeders or photosynthesisers), medium (herbivores or surface deposit feeders), low (small, sub0surface deposit feeders that live near or on the sediment surface), neutral/unlikley to be negatively affected (those not in the other categories, primarily scavengers and deep dwelling subsurface deposit feeders and predators), possible benefit/unli…
Assessing functional diversity in marine benthic ecosystems: a comparison of approaches	http://dx.doi.org/10.3354/meps254011	Bremner et al. (2003a)	Res Ar	NA	Individual/colony size (small, small-medium, medium, medium-large, large), adult longevity (<2 yr, 2-5 yr, >5 yr), reproductive technique (asexual (budding), sexual (broadcast spawner), sexual (egg layer/brooder-planktonic larvae), sexual (egg layer/brooder-mini-adults), relative adult mobility (none, low, medium, high), degree of attachment (none, temporary, permanent), adult life habit (sessile…
Assessing functional diversity of macrobenthic assemblages in sewage-affected intertidal shores	https://doi.org/10.1007/s40071-018-0211-8	Garaffo et al. (2018)	Res Ar	L-M-B	Depth penetration (surface, 0-8 cm, >8 cm), maximum size (very small (<1 cm), small(1-3 cm), medium (>3 cm)), development mode (planktotrophic, lecithotrophic, direct), feeding mode (deposit-feeder, filter/suspension feeder, opportunist/scavenger, grazer, predator), living habit (burrow dweller, attached, tube dweller, free living), relative adult mobility (none, low, medium, high), tolerance to …
Assessing functional redundancy in chronically trawled benthic communities	https://doi.org/10.1016/j.ecolind.2015.10.041	Muntadas et al. (2016)	Res Ar	NA	Infaulnal traits: environmental position (epibenthic, endobenthic top 2 cm, deep buried, other), habitat-motility (bivalve-sedentary, tube-sedentary, tube-motile, burrow-limited motility, burrow-freely motile, free living-freely motile, other), feeding method (deposit feeding, filter feeding, opportunistic/scavenger, grazer, commensalism), size (small (<1cm), medium (1-3cm), large (>3cm))' epifau…
Assessing Marine Ecosystem Health: The long-term effects of fishing on functional biodiversity in North Sea benthos	https://doi.org/10.1080/14634980301470	Bremner et al. (2003b)	Conference Paper	NA	Size (small, small-medium, medium, medium-large, large), body protection (low, low-medium, medium, medium-high, high), reproductive method (asexual: budding, asexual: fission, sexual: planktonic, sexual: mini adults), mobility (none, low, medium, high), movement method (sessile, burrow, borer, crawl, glide, swim, crevice-dweller), feeding method (filter/suspension, deposit, scavenger, predator), …
Assessing sea floor functional biodiversity and vulnerability	https://doi.org/10.3354/meps14270	Beauchard et al. (2023a)	Res Ar	Response-Effect	Substratum depth distribution (0, 0-5, 5-15, 15-30, >30 cm), biodiffusion (null, low, high), downward conveying (null, low, high), upward conveying (null, low, high), regenration (null, low, high), bioerosion (none, scarring, scraping/perforating, boring), biodeposition (null, low, high), biostabilisation (null, low, high), ventilation/pumping (null, low, high), burrow width (none, narrow, interm…
Assessing sensitivities of marine areas to stressors based on biological traits	https://doi.org/10.1111/cobi.13181	Hewitt et al. (2019)	Res Ar	NA	Adult movement (sdentary, swimmer, crawler, rafter, drifter, byssus, slow burrower, fast burrower), living position (deep (>5 cm), middle (2-5 cm), top (top 2 cm), epibenthic, bentho-pelagic), feeding mode (suspension or filter, subsurface deposit, surface deposit, predator, scavenger, herbivore, miner or borer, photo synthesizer, photosynthetic endosymbionts chemosynthetic (bacteria in tissues),…
Assessing the ecological risk to deep-sea megafaunal assemblages from seafloor massive sulfide mining using a functional traits sensitivity approach	https://doi.org/10.1016/j.ocecoaman.2021.105656	Boschen-Rose et al. (2021)	Res Ar	Response-Effect	Adult size (0-10mm, 11-20mm, 21-50mm, 51-100mm, >100mm), environmental position (deep (>5cm), middle (between 2 and 5 cm), top (in top 2 cm), interface, epibenthic, bentho-pelagic), living habit (tube/case dweller, burrow/crevice dweller, free, attached: erect branchi, attached: erect singular, attached: erect forming bed), feeding habit (suspension/filter feeder, deposit feeder, predator, scaven…
Assessing the recovery of functional diversity after sustained sediment screening at an aggregate dredging site in the North Sea	https://doi.org/10.1016/j.ecss.2011.01.006	Barrio Froján et al. (2011)	Res Ar	NA	Size (<0.5 cm, 0.5-0.9 cm, 1.0-2.9 cm, 3.0-5.9 cm, 6.0-9.9 cm, ≥10 cm), larval type (planktotroph, lecithotroph, direct development), relative adult mobility (none, low, medium, high), bodyform (short cylindrical, flattened dorsally, flattened laterally, ball shaped, long thin/thread like, irregular), degree of attachment (none, temporary, permanent), adult life habit (sessile, tube permanent att…
Assessing the sensitivity of subtidal sedimentary habitats to pressures associated with marine activities	https://hub.jncc.gov.uk/assets/4204b127-cda2-418c-abd1-ba3589341535	Tillin and Tyler-Walters (2014)	Grey literature	Response-Effect	Maximum body size (very small (<1 cm), small (1-2 cm), small-medium (3-10 cm), medium (11-20 cm), medium-large (21-50 cm), large (>50 cm)), resource capture (feeding) type (passive suspension feeder, active suspension feeder, surface deposit feeder, sub-surface deposit feeder, scavenger, grazer, predator), environmental position (infauna, epifauna), life span (<1 year, 1-2 years, 2-3 years, 3-5 y…
Assessing the sewage discharge effects on soft-bottom macrofauna through traits-based approach	https://doi.org/10.1016/j.marpolbul.2021.113003	Vesal et al. (2021)	Res Ar	Response-Effect	Body form (vermiform, dorso-ventral compressed, laterally compressed, globose), environmental position (endofauna, epifauna, interface, epibiont), mobility (sessile, semi-motile, motile), life habit (no mov., swimmer, crawler, tube-builder, burrower), protection (no protection, tube, case, shell), maximum size (<5, 5-30, 30-80, >80 mm), longevity (≤1yr, 1-3yrs, 3-6yrs, 6-10yrs), reproductive freq…
Assessment of ecosystem function following marine aggregate dredging	https://doi.org/10.1016/j.jembe.2008.07.011	Cooper et al. (2008)	Res Ar	NA	Size (<0.5cm, 0.5-0.9cm, 1.0-2.9cm, 3.0-5.9cm, 6.0-9.9cm, ≥10cm), larval type (planktotroph, lecithotroph, direct development), relative adult mobility (none, low, medium, high), bodyform (short cylindrical, flattened dorsally, flattened laterally, ball shaped, long thin/threa like, irregular), degree of attachment (none, temporary, permanent), adult life habit (sessile, tube permanent attachment…
Assessment of the subtidal macrobenthic community functioning of a temperate estuary following environmental restoration	https://doi.org/10.1016/j.ecolind.2012.04.020	Veríssimo et al. (2012)	Res Ar	NA	Feeding habit (deposit, suspension, scavenger, predator), size (small, small-medium, medium, medium-large, large), adult longevity (short (<2 years), medium (2-5 years), long (>5 years)), reproductive technique (gonochoristic, hermaphrodite), developmental mechanism (planktotrophic, lecithotrophic, direct), mobility (sessile, swim, crawl, burrow), body flexibility (<45 degrees, 10-45 degrees, <10…
Baseline patterns of structural and functional diversity of benthic amphipods in the western Arabian Gulf	https://doi.org/10.1016/j.marpolbul.2021.112054	Manokaran et al. (2021)	Res Ar	NA	Feeding behaviour (deposit feeders, filter feeders, grazer, omnivorous, predators, scavengers), trophic group (1, 2, 3, 4), behaviour (interstitial, fossorial and int., domicolous)
Benefits and shortcomings of non-destructive benthic imagery for monitoring hard-bottom habitats	https://doi.org/10.1016/j.marpolbul.2017.04.009	Beisiegel et al. (2017)	Res Ar	NA	Motility (sedentary, limited free movement, freely motile in/on sediment, semi-pelagic), feeding (suspension, deposit feeder, predator, scavenger, grazer, parasite or commensal), habitat structure (permanent burrow, hole/pit/or non-permanent burrow, tube, creating troughs or trampling across sediment surface, forming biogenic epibenthic structures), sediment transport (surface-to-deep, deep-to-su…
Benthic community and biological trait composition in respect to artificial coastal defence structures: a study case in the northern Adriatic Sea	https://doi.org/10.1016/j.marenvres.2013.05.011	Munari (2013)	Res Ar	NA	Feeding (predator, herbivorous, deposit-feeder, filter-feeder), mobility (sessile, swim, burrow, crawl, walk), adult life habitat (infauna, epifauna), body size (small, medium, large), life span (short, megium, long), (reproductive technique (asex, sex: gonocoric, sex:hermaphrodite), larva (none (brooding), bentonic, planktonic-lecithotrophic, planktonic-planktotrophic), reproductive frequency (i…
Benthic community resilience in two differently impacted tropical estuaries: Taxonomic vs functional approaches	https://doi.org/10.1016/j.jenvman.2022.116264	Dias et al. (2022)	Res Ar	NA	Motility (swimmer, crawler, burrower, non-motile/semi-motile), feeding mode (carnivore, deposit feeder, suspension feeder, herbivore, omnivore, detrivore, predator, scavenger, parasite/commensal), living habitat (tube-dwelling, burrow-dwelling, free living, crevice dwelling, epiphytic), position in sediment (infauna, epifauna), body size ( very small (<1cm), small (1-3cm), medium (3.1-6cm), large…
Benthic control freaks: Effects of the tubiculous amphipod Haploops nirae on the specific diversity and functional structure of benthic communities	https://doi.org/10.1016/j.seares.2013.07.013	Rigolet et al. (2014)	Res Ar	NA	Trophic group (filter feeder, carnivore-omnivore, surface deposit feeder, sub-surface deposit feeder), type of movement (swimmer, burrower, crawler, walker, none), habit (tube dwelling, burrow dwelling, free living), bioturbation (diffusive mixing, surface deposition, conveyor belt transport, no bioturbation, bulldozing), life span (short (<2 years), mdedium (2-5 years), long (>5 years)), ecologi…
Benthic disturbance affects intertidal food web dynamics: implications for investigations of ecosystem functioning	https://doi.org/10.3354/meps09938	Cesar and Frid (2012)	Res Ar	NA	Feeding mode (suspension, suspension/re-suspended benthos, deposit, predator, opportunistic)
Benthic ecological status of Algerian harbours	https://doi.org/10.1016/j.marpolbul.2017.09.049	Dauvin et al. (2017a)	Res Ar	NA	Larval development (planctotrophic development, lecithotrophic development, direct development), lifespan (short life, medium life, long life), mobility (swimmer, walker, crawler, burrower, sessile), living position (epifauna, endofauna), bioturbation (no bioturbation, surface deposition, upward conveyor, downward conveyor, diffusive mixing), trophic group (surface deposit feeder, sub-surface dep…
Benthic fauna and functional traits along a Polar Front transect in the Barents Sea - Advancing tools for ecosystem-scale assessments	https://doi.org/10.1016/j.jmarsys.2011.12.001	Cochrane et al. (2012)	Res Ar	NA	Motility (sessile, semi-motile, motile), feeding mode (filter feeder, interface/surface deposit feeder, deep deposit feeder), food type (prey (carnivore), encrusted matter (grazer), general deposited or suspended matter), bioturbator activity (surface depositor, diffusive mixer, upward particle transport, downward particle transport)
Benthic fauna contribute to microplastic sequestration in coastal sediments	https://doi.org/10.1016/j.jhazmat.2021.125583	Coppock et al. (2021)	Res Ar	NA	Motility (organisms live in fixed tubes, limited movement, slow free movement through sediment matrix, free movement via burrow system), sediment reworking mode (epifauna, surficial modifiers, upward/downward conveyors, biodiffusers, regenerators), reworking types (epifauna, surficial modifiers, upward/downward conveyors, biodiffusers, regenrators), feeding type (predator, scavenger, herbivore, o…
Benthic Macrofauna Community Bioirrigation Potential (BIPc): Regional Map and Utility Validation for the South-Western Baltic Sea	https://doi.org/10.3390/biology11071085	Gogina et al. (2022)	Res Ar	Response-Effect	Feeding type, burrow type, depth
Benthic nutrient fluxes in deep-sea sediments within the Laurentian Channel MPA (eastern Canada): The relative roles of macrofauna, environment, and sea pen octocorals	https://doi.org/10.1016/j.dsr.2021.103655	Miatta and Snelgrove (2021a)	Res Ar	NA	Motility (motile, discretely motile, sessile/sedentary), feeding mode (suspension/filter feeder, surface deposit feeder, subsurface deposit feeder, omnivore, predator, scavenger), bioturbation (none, surface modifier, biodiffuser, upward conveyor, downward conveyor, ventilator)
Benthic synecology in a soft sediment shelf: habitat contrasts and assembly rules of life strategies	https://doi.org/10.3354/meps13928	Beauchard et al. (2022)	Res Ar	Response-Effect	Body mass (very small (<0.34), small (0.34-2.60), medium (2.60-17.00), large (17.00-150), very large (>150.00 mg AFWD)), motility (sessile, tubiculous, crawler, crawler-swimmer), burrowing depth (surficial (or intermittently buried), intermediate (0-5 cm), deep (5-15 cm), very deep (>15 cm)), feeding type (deposit feeding, suspension-deposit feeding, suspension feeding, carnivory-scavenging, omni…
Benthic transition zones in the Atlantic gateway to a changing Arctic ocean	https://doi.org/10.1016/j.pocean.2022.102792	Jørgensen et al. (2022)	Res Ar	NA	Size (small, small-medium, meidum, meidum-large, large), form (globulose, vermiform/elongate, dorso-ventral compressed, laterally compressed, upright), skeleton (calcareous, siliceous, chitinous, cuticle, none), movement (sessile/none, burrower, crawler, swimmer (facultative)), speed (none, low, medium, high), feeding (surface deposit feeder, subsurface deposit feeder, filter/suspension feeder, o…
Beyond the single index: Investigating ecological mechanisms underpinning ecosystem multifunctionality with network analysis	https://doi.org/10.1002/ece3.7987	Siwicka et al. (2021)	Res Ar	NA	Direction of sediment particle movement (surface to depth, depth surface, surface to surface, depth to depth), feeding mode (suspension, deposit, predator, scavenger, grazer), location in or on sediment (surface, attached, top 2 cm, deep), sediment structure (permanent burrow, simple hole or pit, tube structure, mound, trough, trampling), mobility (sedimentary or limited mobility, motile), body s…
Biodiversity of benthic invertebrates and organic matter processing in shallow marine sediments: An experimental study	https://doi.org/10.1016/j.jembe.2004.09.013	Mermillod-Blondin et al. (2005)	Res Ar	NA	Mode of bioturbation, depth of burrowing, feeding behaviour, bio-irrigation behaviour, sediment reworking activity)
Biodiversity patterns of crustacean suprabenthic assemblages along an oligotrophic gradient in the bathyal Mediterranean Sea	https://doi.org/10.1016/j.dsr.2017.01.008	Almeida et al. (2017)	Res Ar	NA	Swimming activity, migratoory behaviour, bottom dependence, feeding habits
Biodiversity patterns of free-living marine nematodes in a tropical bay: Cienfuegos, Caribbean Sea	https://doi.org/10.1016/j.ecss.2009.08.002	Armenteros et al. (2009)	Res Ar	NA	Feeding type (selective deposit feeder, non-selective deposit feeder, epigrowth feeder, omnivore/predator), life strategy (from extreme coloniser to extreme persisters), tail shape (rounded, clavate-conicocylindrical, conical, long), body shape (stout, slender, long/thin)
Biodiversity, community structure and ecosystem function on kelp and wood falls in the Norwegian deep sea	https://doi.org/10.3354/meps13541	Harbour et al. (2021)	Res Ar	NA	Body size (small, small-medium, medium, medium-large, large), body form (globulose, vermiform/elongate, dorso-ventral compressed, laterally compressed, upright), skeleton (calcareous, siliceous, chitinous, cuticle, none), reproduction (asexual, sexual-external, sexual-internal, sexual-brooding), larval development (pelagic/planktotrophic, pelagic/lecithotrophic, benthic/direct), living habit (fre…
Biodiversity–ecosystem functioning relationships in long-term time series and palaeoecological records: deep sea as a test bed	https://doi.org/10.1098/rstb.2015.0282	Yasuhara et al. (2016)	Res Ar	NA	Habitat (epifauna, infauna), feeding (deposit feeder, suspension feeder, scavenger, parasite), locomotion (crawler, swimmer), substrate (soft sediment, wood-fall), reticulate (yes/no), spinose (yes/no), tuberculate (yes/no), subcentral sulcus (present/absent), ridges (present/absent), smooth (yes/no), ala/winged (present/absent), outline (elliptical/rectangular, elongate, almond/trapezoidal, roun…
Biogeographical disparity in the functional diversity and redundancy of corals	https://doi.org/10.1073/pnas.1716643115	McWilliam et al. (2018)	Res Ar	NA	Growth rate (0-5, 5-10, 10-25, 25-50, 50-200 mm yr^1), skeletal density (0-1.2, 1.2-1.5, 1.5-1.8, 1.8-2.1, 2.1-3 g/cm^3), corallite width (0-1.5, 1.5-6, 6-12, 12-25, 25-100 mm), interstitial space size (based on morphological categories), colony height (based on morphological categories), surface area-to-volume ratio (based onn morphological categories), maximum colony size (0-50, 50-100, 100-200…
Biological and biogeochemical methods for estimating bioirrigation: a case study in the Oosterschelde estuary	https://doi.org/10.5194/bg-17-1701-2020	De Borger et al. (2020)	Res Ar	NA	Burrow type (epifauna/internal irrigation, open irrigation, blind ended irrigation), feeding type (surface filter feeder, predator, deposit feeder, sub surface filter feeder), injection pocket depth (0-2 cm, 2-5 cm, 5-10 cm, >10 cm), mobility (from 1, i.e., living in a fixed tube, to 4, i.e., free three dimensional movement via burrow system), sediment reworking (from 1, i.e., epifauna bioturbati…
Biological effects of long term fine limestone tailings discharge in a fjord ecosystem	https://doi.org/10.1016/j.marpolbul.2015.04.052	Brooks et al. (2015)	Res Ar	L-M-B	Adult life habit (tube (permanent), tube (semi-permanent), burrower, surface crawler), adult mobility (none mobility, low mobility, medium mobility, high mobility), degree of attachment (none, temporary, permanent), life duration (<1year, 1-5year, >5year), adult size (<5mm, 5mm to 1cm, 1-3cm, 3-6cm, 6-10cm, >10cm), sediment dwelling depth (0cm (surface), o-1cm, 1-5cm, 5-15cm, >15cm)
Biological trait profiles discriminate between native and non-indigenous marine invertebrates	https://doi.org/10.3391/ai.2021.16.4.01	Quell et al. (2021)	Res Ar	NA	Body length (<1cm, 1-3cm, 3-10cm, 10-20cm, >20cm), mobility (crawler, crawler-swimmer, swimmer, drifter, tubiculous, attached-sessile, planktonic, burrower), feeding method (deposit feeding, suspension feeding, deposit-suspension, carnivore, omnivore, parasite, scavenger, wood-boring, herbivore), longevity (<1 year, 1-3 years, 3-10 years, >10 years), age of maturity (<1 year, 1-3 years, >3 years)…
Biological traits analyses in the study of pollution gradients and ecological functioning of marine soft bottom species assemblages in a fjord ecosystem	https://doi.org/10.1016/j.jembe.2012.07.019	Oug et al. (2012)	Res Ar	NA	Adult life habit (sessile, permanent tube, semi-permanent tube, burrower, surface crawler, swimmer), degree of attachment (none, temporary, permanent), adult mobility ((relative), none, low, medium, high), sediment dwelling depth (0 cm (surface), 0-1cm, 1-5cm, 5-15cm, >15cm), faecal deposition (sediment surface, subsurface 0-5cm, deep subsurface >5cm), body form (short cylindrical, flattened dors…
Biological traits and taxonomic composition of invertebrate assemblages associated with coralline turf along an environmental gradient	https://doi.org/10.3354/meps11337	Berthelsen et al. (2015)	Res Ar	NA	Feeding method (grazer, detritus/deposit feeder, scavenger, predator, suspension feeder), trophic level (herbivore, carnivore, omnivore), treatment of eggs (brooded, substrate attached, planktonic), larval mobility (high (planktonic), low (does not swim)), adult mobility (high (free-living, can swim), moderate (tube/burrow, can swim), low (does not swim)), body size (large (2.8-8 mm), small (1-2.…
Biological traits of benthic macrofauna show size-based differences in response to bottom trawling intensity	https://doi.org/10.3354/meps13790	McLaverty et al. (2021)	Res Ar	Response-Effect	Feeding mode (parasite, predator, scavenger/opportunist, subsurface deposit, surface deposit, suspension), larval development (direct, lecithotrophic, planktotrophic), egg development (asexual/budding, sexual: benthic eggs, sexual: brood eggs, sexyal: pelagic eggs), mobility (burrower, crawl/creep/climb, sessile, swim), size range (<10 mm, 11-20 mm, 21-100 mm, 101-200 mm, 201-500 mm, ≥500 mm), lo…
Biological traits of marine benthic invertebrates in Northwest Europe	https://doi.org/10.1038/s41597-022-01442-y	Clare et al. (2022)	Database paper	NA	Body size (<10, 10-20, 21-100, 101-200, >200 mm), morphology (soft, tunic, exoskeleton, crustose, cushion, stalked), lifespan (<1, 1-3, 3-10, >10 years), egg development location (asexual, sexual - pelagic, sexual - benthic, sexual - brooded), larval development location (pelagic - planktotrophic, pelagic - lecithotrophic, benthic (direct)), living habit (tube-dwelling, burrow-dwelling, free-livi…
Biotic influences on species duration: interactions between traits in marine molluscs	https://doi.org/10.1666/09010.1	Crampton et al. (2016)	Res Ar	NA	Duration, geographic range, size, life mode, larval type, feeding type)
Bioturbation in relation to the depth distribution of macrozoobenthos in the southwestern Baltic Sea	https://doi.org/10.3354/meps12236	Morys et al. (2017)	Res Ar	NA	Sediment reworking (from 1 = epifauna to 5 = regenerators), mobility (from 1 = fixed to 4 = free moving via burrows)
Body traits variation of a reef building polychaete across a latitudinal gradient	https://doi.org/10.1016/j.marenvres.2023.106334	Otegui et al. (2024)	Res Ar	NA	Body length, size of percular crowm, branchiae, tentacles, and building organ (no modalities available)
Building functional groups of marine benthic macroinvertebrates on the basis of general community assembly mechanisms	https://doi.org/10.1016/j.seares.2017.01.007	Alexandridis et al. (2017a)	Res Ar	NA	Low temperature tolerance (eurythermal, stenothermal), early development mode (planktonic, laid, brooded), larval dispersal distance (short, long), maximum fecundity (low, high), tidal emersion/low salinity tolerance (emersed, euryhaline, stenohaline), preferred substrate type (mud, muddy sand, sand, muddy gravel, gravel, rock), maximum size (1 cm, 2 cm, 10 cm, 20 cm, 40 cm), minimum space requir…
Can no-bubble methane seeps affect biological traits of benthic macroinvertebrates in coastal systems?	https://doi.org/10.1016/j.ecss.2021.107525	Bravo et al. (2021)	Res Ar	L-M-B	Feeding mode (filter/suspension feeder, bacterial grazer, surface-deposit feeder, subsurface-deposit feeder, omnivore, carnivore, herbivore), lifestyle (errant, burrower, tube-building, sessile), body size (small (<1 cm), medium (1-5 cm), large (>5 cm)), motility (sessile, discreetly motile, motile), calcification (non calcified, partial, heavy)
Changes in biological traits of macro-benthic communities subjected to different intensities of demersal trawling along the west coast of southern Africa	https://doi.org/10.1017/S0025315413000647	Fleddum et al. (2013)	Res Ar	NA	Infauna: size <5 mm, 5 mm-1 cm, 1-3 cm, 3-6 cm, 6-10 cm, >10 cm), larval type (planktotroph, lecithotroph, direct development), mobility (none, low, medium, high), body form (short/cylindrical, dorsally flat, laterally flat, ball shape, long thin, irregular), attachment (none, temporary, permanent), life habitat (sessile, tube permanent, tume semi-permanent, burrower, surface crawler), feeding (s…
Changes in infaunal assemblage structure influence nutrient fluxes in sediment enriched by mussel biodeposition	https://doi.org/10.1016/j.scitotenv.2019.07.235	Lacoste et al. (2019)	Res Ar	NA	Feeding type (carnivorous, surface deposit-feeder, sub0surface deposit feeder, filter/suspension-feeder, grazer, detritus feeder, omnivorous, parasitic, scavenger), size (small (<3 mm), medium (3-10 mm), large (>10 mm), sediment reworking (surficial modifier, mead-down/up feeders, biodiffusers, in a fixed tube), mobility (limited movement, slow movement, free movement), sediment reworking functio…
Changes in macrofaunal biological traits across estuarine gradients: implications for the coastal nutrient filter	https://doi.org/10.3354/meps13008	Villnäs et al. (2019)	Res Ar	NA	Sediment reworking (no transport, surface modifier, tube dweller, biodiffuser, gallery diffuser), environmental position (pelagic, epibenthic, infauna top, infauna bottom), size (very small, small, medium, large), life span (<1 yr, 1-2 yr, 2-5 yr, 5-10 yr or more), energy content (low, medium, high), CNP content (low CNP, medium CNP, high CNP)
Changes in the location of biodiversity - ecosystem function hot spots across the seafloor landscape with increasing sediment nutrient loading	https://doi.org/10.1098/rspb.2016.2861	Thrush et al. (2017)	Res Ar	NA	Living position, sediment topographic feature created, direction of sediment particle movement, degree of motility, feeding behaviour, body size (all numerical modalities, not reported)
Changes of macrofaunal functional composition at sedimentary habitats in the vicinity of fish farms	https://doi.org/10.1016/j.ecss.2009.05.002	Papageorgiou et al. (2009)	Res Ar	E-M	Mobility (mobile, semi mobile, sessile), habitat/living position (epibiont, epifauna, surface infauna (<2 cm deep), sub-surface infauna (>2 cm deep), feeding type (suspension feeder, deposit feeder, predator, scavenger, herbivore, omnivore), habitat modificators (tube builders, simple mounds, no), bioturbation (biodiffuser, upward-conveyor, downward-conveyor, gallery-diffuser, regenerators)
Chronic bottom trawling alters the functional composition of benthic invertebrate communities on a sea-basin scale	http://dx.doi.org/10.3354/meps318031	Tillin et al. (2006)	Res Ar	ecological variables and life history variables	Mobility (permanently attached, temporarily attached, sedentary, burrower, crawler, swimmer), habitat (infaunal, epifaunal, epizoic (living on other animals)), feeding type (deposit, filter/suspension, browser, scavenger, predator), food (macroalgae, invertebrates, carrion, detritus, plankton, suspended organic matter, microorganisms), size (small (<1 g), small-medium (1.1-5.0 g), medium (5.1-15 …
Climate change transforms the functional identity of Mediterranean coralligenous assemblages	https://doi.org/10.1111/ele.13718	Gómez-Gras et al. (2021)	Res Ar	NA	Morphology (boring, encrusting, filaments, stolonial, foliose erect, articulated, corymbose, cup-like, mass.-Encr., Mass.-Erect, Mass.Hem., tree-like), coloniality (solitary, colonial/gregarious), maximum longevity (very low (weeks, low (months; <12), medium (103 years), high (3-20 years), very high (>20 years)), maximum height (very low (<1 cm/1cm), low (2-5 cm), medium (5-20 cm), high (20-50 cm…
Coastal habitats and their importance for the diversity of benthic communities: A species- and trait-based approach	https://doi.org/10.1016/j.ecss.2019.106272	Henseler et al. (2019)	Res Ar	NA	Body size (continuous), longevity (very short (<1 yr), short )1-2 yrs), long (2-5 yrs), very long (5-10 yrs)), reproductive frequency (annual episodic, annual protracted, semelparous), living habit (attached, burrow dweller, free, tube dweller), feeding position (suspension feeder, surface feeder, sub-surface feeder, selection feeder, miner, parasite), resource capture method (cirri, jawed, net, …
Coastal habitats as surrogates for taxonomic, functional and trophic structures of benthic faunal communities	https://doi.org/10.1371/journal.pone.0078910	Törnroos et al. (2013)	Res Ar	NA	Mean size (1-5 mm, 5mm-1cm, 1-3cm, 3-5cm, >5cm), longevity (very short, short, long, very long), reproductive technique (asexual, sexual), sexual differentiation (gonochoristic, hermaphrodite, parthenogenetic), developmental technique (fragmentation, oviparous, ovoviviparous, viviparous), reproductive frequency (semelparous, annual episodic, annual protracted), living habit (attached, tube dwelle…
Common patterns of functional and biotic indices in response to multiple stressors in marine harbours ecosystems	https://doi.org/10.1016/j.envpol.2020.113959	D'Alessandro et al. (2020)	Res Ar	NA	Reproductive frequency (semelparous, iteroparous, semi-continuous), adult environmental position (endofauna, epifauna, epibiont), adult mobility (sessile, semi-motile, motile), adult life habit (no mov., swimmer, crawler, tube-builder, burrower), adult feeding habit (suspension feeder, deposit feeder, herbivore, carnivorous), bioturbation (superficial modifiers, biodiffuser, epifauna, conveyors)
Community structure and functional traits of mollusks associated with coastal reef macroalgae in Northeastern Brazil	https://doi.org/10.1111/maec.12563	Ferreira Barbosa et al. (2019)	Res Ar	NA	Habitat of individuals as adults (marine phanerogams, macroalgae, sandy substrate (epifauna), rocks (under or over rocks, not attached), infaunal on sandy substrates), trophic group [feeding strategy] (herbivore-macroalgae, herbivore micro-grazers, zoobenthivore, omnivore, carnivore, ectoparasite of other invertebrates, suspensivore, infaunal deposit consumers), shell size (individual < 10 mm, in…
Community variability and ecological functioning: 40 years of change in the North Sea benthos	https://doi.org/10.1016/j.marenvres.2015.03.012	Clare et al. (2015)	Res Ar	Response-Effect	Lifespan (<1 yrs, 1-2 yrs, 3-10 yrs, >10 yrs), maximum body length (<10 mm, 10-29 mm, 30-100 mm, >100 mm), protective structure (tubiculous, shelled, unprotected), mobility within sediment (sessile, limited, slow movement, free movement), burrow ventilation mode (blind-ended burrow, open-ended burrow, no ventilation), sediment reworking mode (diffusive, upward conveyor, downward conveyor, regener…
Community‐level effects of rapid experimental warming and consumer loss outweigh effects of rapid ocean acidification	https://doi.org/10.1111/oik.01544	Eklof et al. (2015)	Res Ar	NA	Body size, attached organism, tube-building, burrowing in the sediment, free-moving organism, infauna, epifauna living on or above the sediment surface, detrivore, herbivore, carnivore, scavenger, filter-feeder, swimming organism, crawling organism, fecundity, calcium-carbone shell, chitinous exoskeleton, semelparous, annual episodic reproduction, annual protracted reproduction
Comparing patterns of taxonomic, functional and phylogenetic diversity in reef coral communities	https://doi.org/10.1007/s00338-018-1698-6	Wong et al. (2018)	Res Ar	NA	Growth form (branching, plating, domed), coloniality (solitary, colonial), maximum colony diameter (largest recorded size of colony in cm), growth rate (average monthly growth rate in mm/month), skeletal density (average density of CaCO3 skeleton in g cm-3), larval development mode (brooding, broadcast spawning), sexuality (gonochoric, hermaphroditic), presence of zooxanthellae in larvae (zooxant…
Comparing structural and functional approaches to distinguish benthic communities from eutrophic and non-eutrophic estuaries	https://doi.org/10.1016/j.marpolbul.2020.111290	Brauko et al. (2020)	Res Ar	NA	Sediment reworking mode (none, biodiffuser, upward conveyor, downward conveyor, bio-irrigator, superficial modifier), life zone (surface shallow (<3 cm), intermediate (3 to 8 cm), deep (8 to 15 cm)), maximum body length (<5 mm, 5 to 10 mm, 10 to 20 mm, 20 to 40 mm, 40 to 80 mm, 80 to 160 mm), feeding mode (grazer, suspensivore, carnivore/predator, deposit-feeder, opportunist/scavenger), mobility …
Comparing taxonomic and functional trait diversity in marine macrozoobenthos along sediment texture gradients	https://doi.org/10.1016/j.ecolind.2022.109718	Gusmao et al. (2022)	Res Ar	NA	Bioturbatio mode (epifauna, biodiffuser, surficial modifiers, upward-conveyor, downward-conveyor, regenerator), depth in the sediment/burrowing capacity (surface, 0 and ≤3 cm, >3 and ≤8 cm, >8 and ≤15 cm, >15 and ≤25 cm, >25 cm), body size (≤5 mm, >5 and ≤10 mm, >10 and ≤20 mm, >20 and ≤40 mm, >40 and ≤80 mm, >80 and ≤160 mm, >160 mm), feeding mode (deposit-feeder, suspension-feeder, opportunist/…
Comparison of functional diversity of two Alaskan Arctic shelf epibenthic communities	https://doi.org/10.3354/meps13478	Sutton et al. (2020)	Res Ar	NA	Body form (globulose, vermiform, dorso-ventrally compressed, laterally compressed, upright), size (small, small-medium, medium, medium-large, large), feeding habit (deposit feeder, filter/suspension feeder, opportunist/scavenger, predator. Parasite), fragility (fragile, intermediate, robust), larval development (planktotrophic, lecithotrophic, direct development), living habit (free living, crevi…
Comparison of thermodynamic-oriented indicators and trait-based indices ability to track environmental changes: Response of benthic macroinvertebrates to management in a temperate estuary	https://doi.org/10.1016/j.ecolind.2016.10.040	Veríssimo et al. (2017)	Res Ar	NA	Maximum body size (very small (<1 cm), small (1-3 cm), medium (3-10 cm), large (>10 cm)), body design (vermiform, bivalved, turbinated, articulated), feeding position (deposit surface feeder, deposit subsurface feeder, filter/suspension), trophic position (detrivore, omnivore, herbivore, carnivore), living habit (sessile, tube, burrow, free-living), lifespan (very short (<1 year), short (1-3 year…
Composition and functional diversity of macrofaunal assemblages on vertical walls of a deep northeast Pacific fjord	https://doi.org/10.3354/meps12599	Gasbarro et al. (2018)	Res Ar	Response-Effect	Growth form (prone, erect, mound, tree, encrusting), preferred substratum (bedrock, sedimented bedrock, sediment), motility (sessile, sedentary, surface motile, swimming), habitat structure (tube, free-living, epizootic, shelled), habitat provision (likely, possible, none)
Consequences of Increasing Hypoxic Disturbance on Benthic Communities and Ecosystem Functioning	https://doi.org/10.1371/journal.pone.0044920	Villnäs et al. (2012)	Res Ar	NA	Feeding mode (suspension feeder, surface detrivore, burrowing detrivore, carnivore, herbivore), mobility (crawling (sediment surface), stationary, slow movement, feely motile, swim/rafter/drifter), size (xs (<0.001 g), s (0.001-0.01 g), m (0.01-0.1 g), l (0.1-1.0 g)), bioturbation mode (tube-dweller, gallery diffuser, bio diffuser), position (epifauna, infaunal (top 2 cm), infaunal (2-5 cm), infa…
Consequences of Mouth Closure and Hypoxia-Induced State Changes in Low-Inflow Estuaries: Benthic Community and Trait-Based Response	https://doi.org/10.1007/s12237-022-01132-3	Levin et al. (2023)	Res Ar	Response-Effect	Body size (large (?2 cm), medium (-.5-2 cm), small (<0.5 cm), motility (sessile, discretely motile, motile), bioturbation (diffusive burrower, surface bioturbator, upward conveyor, downward conveyor, non-bioturbator), bioirrigation (surface pumpin, infaunal pumping, no pumping), habitat (epifaunal, infauna shallow, infauna deep), branchial morphology (branchiae or gills present-foliose, branchiae…
Consistent Richness-Biomass Relationship across Environmental Gradients in a Marine Macroalgal-Dominated Subtidal Community on the Western Antarctic Peninsula	https://doi.org/10.1371/journal.pone.0138582	Valdivia et al. (2015)	Res Ar	Response-Effect	Mobility (sessile, mobile, limited mobility), dispersal potential (no planktonic stage, anchiplanic, actaeplanic), trophic type (autotrophs, deposit feeder, herbivores, carnivores, suspension feeder), growth type (bushy, filamentous, encrusting, massive, foliose), adult body size (<1 cm, 1-10 cm, 10-100 cm, 100-1000 cm, >1000 cm)
Contrasting benthic ecological functions in deep-sea canyon and non-canyon habitats: Macrofaunal diversity and nutrient cycling	https://doi.org/10.1016/j.dsr.2023.104073	Ciraolo and Snelgrove (2023)	Res Ar	NA	Movement (live in fixed tubes, limited movement, slow movement, free movement in sediment matrix, free movement in burrow system), reworking types (epifauna, surficial modifiers, upward conveyors, downward conveyors, biodiffusers, regenerators), feeding type (carnivorous (predator or passive suspension), surface deposit feeder, filter/suspension feeder, omnivorous (scavenger), parasite, subsurfac…
Deciphering benthic ecosystem functioning and resilience in a major port and marine protected area via the multi-trait approach	https://doi.org/10.1016/j.envres.2023.116988	Dias et al. (2023)	Res Ar	NA	Motility (swimmer, crawler, burrower, non-motile/semi-motile), feeding mode (carnivore, deposit feeder, suspension feeder, herbivore, omnivore, detrivore, predator, scavenger, parasite/commensal), living habitat (tube-dwelling, burrow-dwelling, free living), position in sediments (infauna, epifauna), body size (very small (<1 cm), small (1-3 cm), medium (3.1-6 cm), large (6.1-10 cm)), lifespan (<…
Deficits in functional trait diversity following recovery on coral reefs	https://doi.org/10.1098/rspb.2019.2628	McWilliam et al. (2020)	Res Ar	NA	Growth rate (0-5, 5-10, 10-25, 25-50, 50-200 mm yr^1), skeletal density (0-1.2, 1.2-1.5, 1.5-1.8, 1.8-2.1, 2.1-3 g/cm^3), corallite width (0-1.5, 1.5-6, 6-12, 12-25, 25-100 mm), interstitial space size (based on morphological categories), colony height (based on morphological categories), surface area to volume ratio (based on morphological categories), maximum colony size (0-50, 50-100, 100-200,…
Defining ecological indicators of trawling disturbance when everywhere that can be fished is fished: A Mediterranean case study	https://doi.org/10.1016/j.marpol.2008.11.005	de Juan et al. (2009)	Res Ar	NA	Position (emergent, surface, burrowing), feeding type (filter feeders, deposit feeders, predators, scavengers), motility (sessile, sedentary, motile), average size (small (<5 cm), large (>5 cm)), life span (fast growth (<3yr), slow growth (>3yr)), other attributes (vermiform, fragile shells, hard shells, protection in burrows, regenration of damaged tissues)
Detecting adverse effect on seabed integrity. Part 1: Generic sensitivity indices to measure the effect of trawling on benthic mega-epifauna	https://doi.org/10.1016/j.ecolind.2020.106631	Jac et al. (2020)	Res Ar	NA	Position in the sediment (deep burrowing, surface burrowing (first cm), surface, emergent), feeding mode (scavengers, deposit feeders/predators, filter feeders), mobility (highly mobile (swimming), mobile (crawling), sedentary, sessile (attached)), adult size (small (<5 cm), medium (5-10 cm), large (>10 cm), fragility (hard shell, burrow, vermiform, regeneration, flexible, no protection, fragile …
Detecting sediment recovery below an offshore longline mussel farm: A macrobenthic Biological Trait Analysis (BTA)	https://doi.org/10.1016/j.marpolbul.2023.115556	Mascorda-Cabre et al. (2023)	Res Ar	NA	Bioturbation (biodiffusor, bioirrigator, surface modifier, none), body size (small, medium, large), diet (algae, bacteria, detritus, macrofauna, phytoplankton, particular OM (POM), suspended OM (SOP), zooplankton), feeding mode (deposit feeder, filter/suspension, grazer/suspension, grazer/scraper, omnivore, predator, parasite, scavenger/opportunist, sub-surface deposit feeder), larvae (benthic, b…
Determination of functional structure of soft-bottom marine macrobenthic communities of the Samsun Shelf Area using biological traits analysis	https://doi.org/10.2478/oandhs-2021-0040	Van and Gümüş (2021)	Res Ar	NA	Maximum size (<10, 11-20, 21-100, 101-200, 201-500, >500 mm), bioturbation (diffusive mixer, surface deposition, uward conveyor, downward conveyor, none), morphology (soft, tunic, exoskeleton, crustose, cushion, stalked), longevity (<1, 1-2, 3-10, >10 years), larval development strategy (pelagic/planktotrophic, pelagic/lecithotrophic, benthic (direct)), reproduction type (asexual, sexual/eggs (pe…
Determining and mapping species sensitivity to trawling impacts: the BEnthos Sensitivity Index to Trawling Operations (BESITO)	https://doi.org/10.1093/icesjms/fsy030	González-Irusta et al. (2018)	Res Ar	NA	Size (small (<2 cm), medium (2-10 cm), medium large (10-50 cm), large (>50 cm)), longevity (<5 years, 5-10 years, 10-50 years, >50 years), motility (swimmer, crawl, burrow/crevice/occasional crawl), attachment (no sessile, temporary, permanent), benthic position (burrowing, surface, emergent (>20 cm)), flexibility (high (>45 degrees) or no sessile, low (10-45 degrees), none (<10 degrees)), fragil…
Developing the multitrait concept for functional diversity: lessons from a system rich in functions but poor in species	https://doi.org/10.1890/11-2042.1	Törnroos and Bonsdorff (2012)	Res Ar	NA	Maximum size (1-5 mm, 5 mm-1 cm, 1-3 cm, 3-5 cm, >5 cm), body design (vermiform, unsegmented vermiform, segmented bivalved, turbinate, articulate), protection (no protection, tube, burrow, case, soft shell, hard shell), body flexibility (non-flexibility, very flexibility, flexible, jointed), fragility (fragile, intermediate, robust), degree of dependency (low, temporary, permanent), longevity (<1…
Did Species and Functional Diversities of Sandy Intertidal Marine Nematodes Reveal Similar Response to Environmental Changes?	https://doi.org/10.1007/s11802-023-5256-7	Song et al. (2023)	Res Ar	NA	Feeding types (non-selective deposit feeders, selective deposit feeders, epistrate feeders, predators/scavengers), life history strategy (from extreme colonizers to extreme persisters)
Differences in biological traits composition of benthic assemblages between unimpacted habitats	https://doi.org/10.1016/j.marenvres.2017.01.004	Bolam et al. (2017)	Res Ar	Response-Effect	Maximum size (<10, 10-20, 21-100, 101-200, 200-500, >500 mm), longevity (<1, 1-3, 3-10, >10 y), larval development location (pelagic planktotrophic, pelagic lecithotrophic, benthic (direct)), egg development location (asexual/budding, sexual-pelagic eggs, sexual-benthic eggs, sexual-brood eggs), sediment position (surface, shallow infauna, 0-5cm, mid-depth infauna (5-10 cm), deep-infauna (>10 cm)…
Disentangling trawling impact from natural variability on benthic communities	https://doi.org/10.1016/j.csr.2022.104828	Jac et al. (2022)	Res Ar	NA	Position in the sediment (deep burrowing, surface burrowing (first cm), surface, emergent), feeding mode (scavengers, deposit feeders/predators, filter feeders), mobility (highly mobile (swimming), mobile (crawling), sedentary, sessile (attached)), adult size (small (<5 cm), medium (5-10 cm), large (>10 cm)), fragility (hard shell/burrow/vermiform/regeneration, flexible, no protection, fragile sh…
Dispersal of post-larval macrobenthos in subtidal sedimentary habitats: Roles of vertical diel migration, water column, bedload transport and biological traits' expression	https://doi.org/10.1016/j.seares.2012.10.004	Pacheco et al. (2013)	Res Ar	NA	Size (small (0.0001-0.01), medium-small (0.02-0.1), medium-large (0.2-1), large (>2) gr), movement method (none, swim, crawl/creep/climb, burrow), reproductive mode (asexual reproduction, indirect development (broadcast spawner), indirect development (egg layer-planktonic larvae), direct development (egg layer/brooder-mini adults), feeding strategy (producer, grazer, carnivore, filter feeders, su…
Distribution and functional traits of polychaetes in a CO2 vent system: winners and losers among closely related species	https://doi.org/10.3354/meps11727	Gambi et al. (2016)	Res Ar	NA	Feeding behavior (carnivore, herbivore, omnivore, detritus/deposit-feeder, suspension feeder), motility (motile, discretely motile, motile/discretely motile, sessile), size (<5 mm, 5-20 mm, >20 mm), tube features (calcareous tube [serpulids], other tube [including both mucous and membraneceous], no tube), development mode (direct, indirect), embryo protection (broadcaster, brooder)
Distribution of rhodolith beds and their functional biodiversity characterisation using ROV images in the western Mediterranean Sea	https://doi.org/10.1016/j.scitotenv.2023.167270	Illa-López et al. (2023)	Res Ar	NA	Size (small (<1 cm), medium (1-5 cm), large (>5 cm)), age (annual, short, medium, long), morphology (arborescent, articulate, bivalved, crustose, cushion, flat, globose, stellate, turbinate, vermiform), composition (calcareous, chitinous, cuticle, none), habitat (attached, surface, subsurface), mobility (sessile, sedentary, crawler, swimmer), feeding (deposit feeder, suspension feeder, grazer, be…
Diversification dynamics, species sorting, and changes in the functional diversity of marine benthic gastropods during the Pliocene-Quaternary at temperate western South America	https://doi.org/10.1371/journal.pone.0187140	Rivadeneira and Nielsen (2017)	Res Ar	NA	Locomotion (actively mobile, facultatively mobile, slow-moving), attached (attached, not attached), life habit (epifaunal, infaunal), diet (carnivore, grazer, suspension feeder), larval mode (aplanktonic, planktonic feeding, planktonic non-feeding), shell size (numerical, from 30 cm to 142, no categories)
Diversity and Functional Patterns of Benthic Amphipods in the Coralline Intertidal Zones of a Marine National Park, India	https://doi.org/10.3389/fmars.2020.589195	Srinivas et al. (2020)	Res Ar	NA	Mobility (discretely motile, motile), habitat (free living, tube building, burrowing), feeding mode (detritus feeders, suspension feeders, subsurface deposit feeder, browsers, grazers, scavengers, predators), bioturbation (surface modifiers, biodiffusors, epifauna), size (very small (<1cm), small (102cm), small-medium (3-10cm))
Diversity, trait displacements and shifts in assemblage structure of tidal flat deposit feeders along a gradient of hydrodynamic stress	https://doi.org/10.3354/meps08529	Van Colen et al. (2010)	Res Ar	NA	Living position (depth (cm)), development mode (direct benthic development, pelagic larval development, non-pelagic or limited pelagic larval development), macroalgal dependence (numerical, no categories, from 0.00 to 0.57)
Do different habits affect microplastics contents in organisms? A trait-based analysis on salt marsh species	https://doi.org/10.1016/j.marpolbul.2020.110983	Piarulli et al. (2020)	Res Ar	NA	Localisation (infauna, epifauna), feeding mode (suspension-feeder, surface-deposit-feeder/suspension-feeder, omnivore )predator and deposit-feeder))
Do seasonal dynamics influence traits and composition of macrobenthic assemblages of Sundarbans Estuarine System, India?	https://doi.org/10.1016/j.oceano.2020.10.002	Bhowmik and Mandal (2021)	Res Ar	NA	Body size (small (<3 cm), medium (3-6 cm), large (>6 cm)), motility (motile, discretely motile, sessile), living habitat (tube dweller, burrower, free swimmer, crawler, attached), feeding strategy (sub surface deposit feeder, surface deposit, feeder, suspension feeder, carnivore, herbivore), reproductive strategy (asexual, sexual-brooder, sexual-spawner)
Do structural and functional attributes show concordant responses to disturbance? Evidence from rocky shore macroinvertebrate communities	https://doi.org/10.1016/j.ecolind.2016.12.023	Vinagre et al. (2017)	Res Ar	NA	Maximum size (very small (<1 cm), small (1-3 cm), medium (3-10 cm), large (>10 cm)), longevity (very short (<1 year), small (1-3 years), medium (3-10 years), long (>10 years)), larval development mode (planktotrophic, lecithotrophic, direct), living habit (burrow dweller, attached, tube dweller, free living), feeding habit (deposit feeder, filter/suspension feeder, herbivore/opportunist/scavenger…
Do the morphological and functional traits of free-living marine nematodes mirror taxonomical diversity?	https://doi.org/10.1016/j.marenvres.2018.02.001	Semprucci et al. (2018)	Res Ar	NA	Trophic guild (selective deposit feeders, non-selective deposit feeders, epigrowth feeders, predators/omnivores), tail shape (short/round, elongated/filiform, conical, clavate/conical-cylindrical), life-style (c-p classes from 1 to 5, from extreme r-strategists to k-strategists), amphideal shape (indistinct, slit-like, pocket-like, spiral, rounded or elongate loop, circulat, blister-like, longitu…
Does ecological redundancy maintain functioning of marine benthos on centennial to millennial time scales?	https://doi.org/10.1111/maec.12297	Frid and Caswell (2016)	Res Ar	NA	Organism body size (<10 mm, 10-50 mm, 50-100 mm, 100-200 mm, >200.01 mm), skeletal composition (chitin, aragonite, calcite (low Mg), calcite (high Mg), phosphate), skeletal thickness (<0.1 mm, 0.1-0.5 mm, 0.5-1 mm, 1-5 mm, >5 mm), adult movement (sessile, burrowing, crawling, swimming, gliding), living habit (semi-shallow infaunal, mid-deep infaunal, epifaunal attached, epifaunal free living, bor…
Does the use of biological traits predict a smooth landscape of ecosystem functioning?	https://doi.org/10.1002/ece3.6696	Gammal et al. (2020)	Res Ar	NA	Surface modification (permanent burrow, tube structure, simple hole or pit, mound, trough), sediment mixing (surface to depth, depth to surface), size (small (<5 mm), medium (5-20 mm), large (>20 mm)), motility (sedentary/movement in a fixed tube, limited movement usually in sediment, freely motile on or in sediment)
Drivers of estuarine benthic species distribution patterns following a restoration of a seagrass bed: a functional trait analyses	https://doi.org/10.1016/j.marpolbul.2013.05.001	Dolbeth et al. (2013)	Res Ar	NA	Body mass (very small, small, medium, large), life span (<2 years, 2-5 years, >5 years), burial depth (epifauna, up to 2cm depth, 2-5cm depth, >5cm depth), feeding guilds (strictly deposit feeders, deposit/grazers, suspension/deposit, strictly herbivores, omnivores)
Echinoderm functional diversity does not correlate with the protection level of marine protected areas in the Mexican Pacific	https://doi.org/10.1007/s10531-020-01952-4	Rojas-Montiel et al. (2020)	Res Ar	NA	Sprine's structure (compact, hollow), Aristotle's lantern diameter (<5 mm, >5 mm), spines length (10-20 mm, 20-30 mm, 30-40 mm, >40 mm), test dimater at ambitus (<50 mm, 50-100 mm, >100 mm), genital plate diameter (1-3 mm, >3 mm), madreporite diameter (<5 mm, >5 mm), spine's diameter [base] (<1 mm, 1-2 mm, >2 mm), spine type (coarse, grooved, verticillate, serrated), no. spines/cm^2 (<5, 5-10 spi…
Ecological Functions of Polychaetes Along Estuarine Gradients	https://doi.org/10.3389/fmars.2022.780318	Martins and Barros (2022)	Res Ar	NA	Type of movement (tubiculous, burrowing), mobility (motile, discretely motile, sessile), body size (large body, medium body), feeding mode (subsurface deposit feeders, suspension feeder, surface deposit feeder, herbivorous, deposit feeders, omnivorous), sedimentary compartment (infaunal), fertility rate (high fertility, medium fertility), 1st age of reproduction (early reproduction), life span (l…
Ecological implications of removing a concrete gas platform in the North Sea	https://doi.org/10.1016/j.seares.2020.101968	Coolen et al. (2020)	Res Ar	NA	Feeding mode (suspension-feeders, deposit-feeders, predators, scavengers, parasites)
Ecological network analysis of traits reveals variable response capacity to stress	https://doi.org/10.1098/rspb.2023.0403	Gladstone-Gallagher et al. (2023)	Res Ar	Response-Effect	Living position in the sediment (surface, top 2cm, deeper than 2 cm), effects on surface topography (permanent burrow, simple hole or pit, erect tubes, mound, trough, trampling), sediment movement direction (downward mixer, upward mixer, surface lateral mixer, deep lateral mixer), mobility (sedentary, limited, freely mobile), feeding mode (suspension feeder, grazer, deposit feeder, predator, scav…
Ecological patterns of polychaete assemblages associated with the Mediterranean stony coral Cladocora caespitosa (Linnaeus, 1767): a comparison of sites in two biogeographic zones (Adriatic and Aegean Sea)	https://doi.org/10.12681/mms.26136	Pitacco et al. (2021)	Res Ar	NA	Motility (motile, discretely motile, sessile), feeding (carnivores, surface deposit feeders, subsurface deposit feeders/burrowing, filter feeders, herbivores)
Ecological roles of benthic community in seafloor northwards of pulau indah, klang, malaysia	https://doi.org/10.47836/pjst.29.2.31	Kasihmuddin and Cob (2021)	Res Ar	NA	Body shape (dorso-ventral compressed, laterally compressed, globose, vermiform), feeding mode (filter feeder, carnivore/omnivore, surface-deposit feeder, sub surface-deposit feeder, scavenger), adult mobility (swimmer, burrower, crawler, walker, non-motile/semi motile), reproductive technique (asexual, sexual-gonocoric, sexual-hermaphrodite), larval development (planktotrophic, lecithotrophic, di…
Ecological traits of benthic assemblages in shallow Antarctic waters: does ice scour disturbance select for small, mobile, secondary consumers with high dispersal potential?	https://doi.org/10.1007/s00300-008-0461-9	Smale (2008)	Res Ar	NA	Mobility (low mobility, high mobility), feeding (primary consumers, secondary consumers), size (0.5-5 mm, >5-50 mm, >50 mm), dispersal, unknown, low dispersal potential, high dispersal potential)
Ecosystem functioning and functional approaches on marine macrobenthic fauna: A research synthesis towards a global consensus	https://doi.org/10.1016/j.ecolind.2020.106379	Lam-Gordillo et al. (2020a)	Review	Response-Effect	Feeding mode (browser, carnivore-omnivore, deep deposit feeder, deposit feeder, dissolved matter/symbionts, filter/suspension, grazer/scraper, opportunist/scavenger, parasite/commensal, predator, sub-surface deposit feeder, surface deposit feeder, suspension), mobility (freely motile in/on sediment, limited free movement, mobile, none, sedentary, semi-mobile, semi-pelagic, sessile/attached, tubic…
Ecosystem health in coastal areas targeted by small-scale artisanal fisheries: Insights on monitoring and assessment	https://doi.org/10.1016/j.ecolind.2018.01.054	de Juan et al. (2018)	Res Ar	NA	Living habitat (free living, attached), degree of motility (crawler, sessile), feeding behaviour (predator, grazer, omnivorous, primary producer, filter feeder, suspension feeder), food type (detritus, plankton, primary producer, invertebrates, algae), growth form (turf, foliose, laminar, arborescent, bed forming, filamentous, other), maximum potential size (large, medium, small), body hardness (…
Ecosystem services transcend boundaries: estuaries provide resource subsidies and influence functional diversity in coastal benthic communities	https://doi.org/10.1371/journal.pone.0042708	Savage et al. (2012)	Res Ar	NA	Motility (sedentary or only moving within fixed tube structure, limited free movement, e.g., withdrawal into sediment, freely motile in or on sediment, semi-pelagic), feeding (suspension, deposit, predator, scavenger, grazer), habitat structure (permanent burrow, simple hole or pit, tube, mound, trough (producing troughs in sediment), trampling across sediment surface), sediment moving (surface (…
Eelgrass meadows harbor more macrofaunal species but bare sediments can be as functionally diverse	https://doi.org/10.1016/j.jembe.2022.151777	Kindeberg et al. (2022)	Res Ar	NA	Bioturbation type (diffuse mixing, upward conveyor, downward conveyor, surface deposition, surficial modifier, regenerator), body design (soft, soft protected, hard-shell, hard exoskeleton), feeding type (predator, burrowing detrivore, surface detrivore, duspension, grazer, omnivore), movement type (burrower, sessile, crawl, swim), living habitat (burrow-dwelling, tube-dwelling, attached, epiphyt…
Effect of multiple stressors on the functional traits of sub-tidal macrobenthic fauna: A case study of the southeast coast of India	https://doi.org/10.1016/j.marpolbul.2022.113355	Pandey et al. (2022)	Res Ar	NA	Body size (small (<2cm), medium (2-6cm), large?6cm)), life span (short (<1year), medium (1-3years), long (>3years)), feeding mode (carnivores, subsurface deposit feeder, surface deposit feeder, herbivores, suspension feeders), motility (sessile, discretely mobile, highly mobile), larval development (planktotrophic, lecithotrophic, brooding/benthic), habit (free crawling, burrow dwelling, tube dwe…
Effects of an experimental oil spill on the structure and function of benthic assemblages with different history of exposure to oil perturbation	https://doi.org/10.1016/j.marenvres.2019.104822	Egres et al. (2019)	Res Ar	NA	Adult size (≤1 cm (very small), 1.1-3 cm (small), 3.1-6 cm (medium), 6.1-10 cm (large)), feeding strategy (suspension/filter feeder, surface deposit feeder, subsurface deposit feeder, scavenger, carnivore/omnivore, herbivore/detrivore), living habitat (tube/burrow-dwelling, free-living/swimmer, free living/burrower and crawler), environmental position (epibenthic, shallow infauna, infauna), biotu…
Effects of Arenicola marina on polychaete functional diversity revealed by large-scale experimental lugworm exclusion	https://doi.org/10.1016/j.seares.2006.08.002	Volkenborn and Reise (2007)	Res Ar	NA	Trophic/feeding trait [specific name not specified] (suspension feeding, surface deposit feeding, subsurface deposit feeding, carnivorous), motility (discretely motile, motile)
Effects of bottom trawling and primary production on the composition of biological traits in benthic assemblages	https://doi.org/10.3354/meps12690	Howarth et al. (2018)	Res Ar	Response-Effect	Living habit (tube-dwelling, burrow-dwelling, free-living, crevice-dwelling, epiphytic, attached), location within sediment (pelagic, atop of sediment, 0-5 cm deep, 6-10 cm deep, >10 cm), feeding mode (suspension feeder, surface deposit feeder, sub-surface deposit feeder, scavenger, predator), bioturbation (diffusive bioturbator, surface depositor, upward conveyor, downward conveyor, none), longe…
Effects of dredging on critical ecological processes for marine invertebrates, seagrasses and macroalgae, and the potential for management with environmental windows using Western Australia as a case study	https://doi.org/10.1016/j.ecolind.2017.03.026	Fraser et al. (2017)	Res Ar	NA	Feeding strategy (autotrophs, filter feeders, grazers, predators, deposit feeders), movement (sessile, weakly mobile, mobile), lifespan (short-lived, longer-lived), reproductive strategy (semelparous, iteroparous), reproductive season (discrete, protracted), developmental strategy (brooders, lecithotrophic, planktotrophic, asexual), time to sexual maturity (long, short), growth rate (slow-growing…
Effects of experimental small-scale cockle (Cerastoderma edule L.) fishing on ecosystem function	https://doi.org/10.1111/j.1439-0485.2009.00305.x	Cesar and Frid (2009)	Res Ar	NA	Adult mobility/dispersal potential [distance per year] (none, >10 m^2, 10-100 m^2, >100 m^2), age at sexual maturity [years] (0.08-0.5, 0.5-1, 1-2, >2), fecundity (10, 100, 1000), food type (phytobenthos, benthic invertebrates, carrion, benthic POM)
Effects of temperature on the behaviour and metabolism of an intertidal foraminifera and consequences for benthic ecosystem functioning	https://doi.org/10.1038/s41598-021-83311-z	Deldicq et al. (2021)	Res Ar	NA	Level of activity, distance travelled, complexity of trajectory, vertical position, surface sediment reworking rate
Effects of Yellow Sea Cold Water Mass on marine nematodes based on biological trait analysis	https://doi.org/10.1016/j.marenvres.2018.08.013	Liu et al. (2018)	Res Ar	NA	Feeding type (non-selective deposit feeder, epigrowth feeder, omnivore/predator), tail shape (short/round, elongated/filiform, conical, clavate), adult body shape (stout with a longeth-width ration <18, slender with a loength-width ratio of 18-72, long/thin with a length-width ratio >72), length (<1 mm, 1-2 mm, 2-4 mm, >4 mm), life history strategy (from colonizers to persisters, five classes not…
Environmental factors structuring Arctic megabenthos-a case study from a shelf and two fjords	https://doi.org/10.3389/fmars.2015.00022	Meyer et al. (2015)	Res Ar	NA	Size (modalities not specified), morphology (flat, mound, oblong, with walking legs, upright and simple, upright and branched), mobility (sessile, swimming, crawling), colonial/solitary (colony of zooids, spong, single individual), feeding mode (photosynthetic, suspension feeder, deposit feeder, predator, scavenger/opportunist)
Environmental filtering and biotic interactions act on different facets of the diversity of benthic assemblages associated with eelgrass	https://doi.org/10.1002/ece3.10159	Muller et al. (2023)	Res Ar	NA	Size (<10 mm, 10 to 20 mm, 20 to 50 mm, 50 to 100 mm, >100 mm), feeding mode (deposit feeder, suspension feeder, grazer, predator/scav), adult movement (no movement, within habitat range, beyond habitat range), habitat (tube dweller, burrow dwelling, attached, free living), reproduction (asexual, internal, external (broadcast spawner), external (pseudocopulation)), development stage (direct, indi…
Environmental Filtering Influences Functional Community Assembly of Epibenthic Communities	https://doi.org/10.3389/fmars.2021.736917	Sutton et al. (2021)	Res Ar	NA	Body form (globulose, vermiform, dorso-ventrally compressed, laterally compressed, upright), size (small, small-medium, medium, medium-large, large), feeding habit (deposit feeder, filter/suspension feeder, opportunist/scavenger, predator, parasite), fragility (fragile, intermediate, robust), larval development (planktotrophic, lecithotrophic, direct development), living habit (free living, crevi…
Environmental heterogeneity of cold seep by biological trait analysis of marine nematodes at Site F cold seep in South China Sea	https://doi.org/10.1016/j.marpolbul.2023.115932	Hu et al. (2024)	Res Ar	NA	Feeding type (non-selective deposit feeders, epistrate feeders, carnivorous/omnivorous), life-history strategy (from extreme colonizers to extreme persisterts, other modalities not specified), cuticle pattern (entirely smooth, annulated or punctuated, striated or dots)
Epifaunal and infaunal responses to submarine mine tailings in a Norwegian fjord	https://doi.org/10.1016/j.marpolbul.2019.110560	Trannum et al. (2019)	Res Ar	Response-Effect	Adult life habit (non-tube sessile, permanent tube, semi-permanent tube, burrower, surface crawler, swimmer), degree of attachment (none, temporary, permanent), adult mobility (none, low, medium, high), sediment dwelling depth (0 cm (surface), 0-1 cm, 1-5 cm, 5-15 cm, >15 cm), body form (short cylindric, flattened dorsally, flattened laterally, ball-shaped, long/thin threadlike, irregular), norma…
Establishing the South Australian Macrobenthic Traits (SAMT) database: A trait classification for functional assessments	https://doi.org/10.1002/ece3.7040	Lam-Gordillo et al. (2020b)	Database paper	NA	Bioturbator (biodiffusor, bioirrigator, no bioturbation, surface modifier), body size (large (>20 mm), medium (5-20 mm), small (0.5-5 mm)), degree of attachment (none, permanent), feeding mode (deposit feeder, silter/suspension, grazer/scraper, omnivore, predator, scavenger/opportunist, subsurface deposit feeder), mobility (mobile, sessile/attached), morphology (hard, hard exoskeleton, hard shell…
Estimating sensitivity of seabed habitats to disturbance by bottom trawling based on the longevity of benthic fauna	https://doi.org/10.1002/eap.1731	Rijnsdorp et al. (2018)	Res Ar	NA	Size range (≤10, 11-20, 21-100, 101-200, >200 mm), morphology (exoskeleton, crustose, cushion, tunic, soft, stalked), living habit (free living, crevice/hole/under stones, tube-dwelling, burrow-dwelling, epi/endo zoic/phytic), sediment position (surface, shallow (0-5 cm), mid-depth (?5-10 cm), deep (>10 cm)), mobility (swim, burrow, crawl/creep/climb, sessile), longevity (<1, 1-2, 3-1-, >10 years…
Evaluating life‐history strategies of reef corals from species traits	https://doi.org/10.1111/j.1461-0248.2012.01861.x	Darling et al. (2012)	Res Ar	NA	Colony growth form (branching, plating, domed), solitary colonies (solitary, colonial), reproductive mode (brooding, broadcast spawning), colony size (largest recorded size of colony, cm), corallited diameter (average size of corallites, cm), depth range (median depth (m) of reported depth range), fecundity (number of eggs per polyp or mesentary), generation length (number of years between genera…
Evaluation of benthic quality status and ecosystem functioning of soft bottom macrobenthos in the intertidal region with reference to Gulf of Khambhat, India	https://doi.org/10.1016/j.seares.2022.102273	Sahu and Haldar (2022)	Res Ar	NA	Bioturbation (biodiffusors, epifauna, surface depositor, upward conveyor, downward conveyor), ecological groups (ecological group I, ecological group II, ecological group III, ecological group IV, ecological group V), habitat (infaunal, tube dweller, burrower, free seimmer, crawlers), mobility (no mobility, low mobility, medium mobility, high mobility), size (<2 cm, 2-4 cm, 4-6 cm, >6 cm), feedin…
Evaluation of estuarine biotic indices to assess macro-benthic structure and functioning following nutrient remediation actions: A case study on the Eden estuary Scotland	https://doi.org/10.1016/j.rsma.2018.09.012	Watson et al. (2018)	Res Ar	NA	Maximum size (small (<1 cm), small-medium (1-2 cm), medium (3-10 cm), large (11-20 cm)), adult longevity (short (<2 yr), medium (2-5 yr), long (>5 yr)), growth form (articulare, bivalved/turbinate, vermiform segmented, tubiculous)
Experimental bottom trawling finds resilience in large-bodied infauna but vulnerability for epifauna and juveniles in the Frisian Front	https://doi.org/10.1016/j.marenvres.2020.104964	Tiano et al. (2020)	Res Ar	NA	Feeding method (deposit, filter/suspension, opportunist/scavenger, predator), environmental position (hyperbenthic, epibenthic, endobenthic), mobility in sediment (fixed tubes, limited movement, slow free movement, free movement), reproductive method (gonochoristic, hermaphrodite), bioturbation functional type (surface modifier, biodiffusor, upward conveyor, downward conveyor, regeneration), sali…
Experimental Effects of a Lightweight Mussel Dredge on Benthic Fauna in a Eutrophic MPA	https://doi.org/10.2983/035.040.0309	Bromhall et al. (2022)	Res Ar	NA	Size (10 mm, 11-20 mm, 21-100 mm, 101-200 mm, 201-500 mm, >500 mm), mobility (sessile, crawl, swim, burrow), longevity (<1 yr, 1-2 yrs, 3-10 yrs, 10+ yrs), feeding (suspension, surface deposit., subsurf. Deposit. Scavenger, predator), larval development (planktotrophic, lecithotrophic, direct, budding), egg development (pelagic eggs, benthic eggs, brooding), living habit (tube dwelling, burrow dw…
Exploration of multiple post-extinction compensatory scenarios improves the likelihood of determining the most realistic ecosystem future	10.1088/2515-7620/abf468	Garcia et al. (2021)	Res Ar	Response-Effect	Sediment reworking mode, average body-size, motility
Exploring the Relationship between Macrofaunal Biodiversity and Ecosystem Functioning in the Deep Sea	https://doi.org/10.3389/fmars.2017.00198	Baldrighi et al. (2017)	Res Ar	NA	Mobility, sediment reworking
Exponential decline of deep-sea ecosystem functioning linked to benthic biodiversity loss	https://doi.org/10.1016/j.cub.2007.11.056	Danovaro et al. (2008)	Res Ar	NA	Feeding type (non-selective deposit feeder, epigrowth feeder, omnivore/predator)
Extinction and ecosystem function in the marine benthos	https://doi.org/10.1126/science.1103960	Solan et al. (2004)	Res Ar	NA	Body size, mobility, mode of bioturbation)
First Report on the Benthic Invertebrate Community Associated With a Bronze Naval Ram From the First Punic War: A Proxy of Marine Biodiversity	https://doi.org/10.3389/fmars.2021.772499	Gravina et al. (2021)	Res Ar	NA	Reproductive mode (sexual, asexual), development strategy (brooding, free (pelagic spawning), egg capsules/masses), larval type (planktotrophic larvae, lecithotrophic larvae, lecitho/plankto), modularity (solitary, solitary/few individuals, solitary/aggregation, colonial), adult motility (motile, sessile), engineering (primary constructors, binders, dwellers), size (small, medium, large), ecologi…
First simultaneous assessment of macro- and meiobenthic community response to juvenile shellfish culture in a Mediterranean coastal lagoon (Thau, France)	https://doi.org/10.1016/j.ecolind.2020.106462	Lacoste et al. (2020)	Res Ar	NA	Feeding group (filter/suspension-feeder, grazer/detrivorous, deposit-feeder, subsurface deposit-feeder, carnivorous), ecological group (very sensitive, tolerant, indifferent, 2nd-order opportunistic, 1st-order opportunistic), mobility (fixed in a tube, limited movement, slow movement, free movement (burrow system)), reworking type (epifauna, surifical modifier, biodiffusers, upward conveyors, upw…
First trait-based characterization of Arctic ice meiofauna taxa	https://doi.org/10.1007/s00300-022-03099-0	Patrohay et al. (2022)	Catalogue paper	L-M-P-B (but there is mention of response traits)	Body length (small (<200 microns), small-medium (200-400 microns), medium (400-700 microns), medium-large (700-1000 microns), large (>1000 microns), body width (small (<25 microns), small-medium (25-50 microns), medium (50-100 microns), medium-large (100-200 microns), large (>200 microns), body shape (elongate (worm-like), globulose (round), fusiform (spindle-like), compressed (laterally-copepods…
Fishing for function: the use of biological traits to evaluate the effects of multispecies fisheries on the functioning of fisheries assemblages	https://doi.org/10.1093/icesjms/fsw006	Koutsidi et al. (2016)	Res Ar	NA	Longevity (1-5 years, 5-9 years, 10-19 years, ≥20 years), age at maturity (0-20%, 20-40%, <40-60%), fecundity scale (10, 100, 1000, 10000, 100000, >100000), gonochorism (gonochoristic, hermaphrodite), maximum length (<20 cm, 20-50 cm, 50-100 cm, >100 cm), body shape (flat, long, deep, atractoid, rounded), depth range (0-50 m, 50-200 m, >200 m, eurybathic), habitat type (pelagic, benthic, bentho-p…
Food web positioning of a recent coloniser: the North American Harris mud crab Rhithropanopeus harrisii (Gould, 1841) in the northern Baltic Sea	http://dx.doi.org/10.3391/ai.2015.10.4.04	Aarnio et al. (2015)	Res Ar	NA	Size (continuous, in mm), size of maturity (continuous, in mm), time to maturity (0.5 yr), reproductive type (sexual repr. (gonochoristic)), developmental type (ovoviviparous), larval type (lecithotrophic (actively feeding)), larval duration (16 days (~30 d in fully marine areas), 4 stages), larval migration (vertical migration), reproductive season (June-August (temp. dependent)), egg production…
Four decades of functional community change reveals gradual trends and low interlinkage across trophic groups in a large marine ecosystem	https://doi.org/10.1111/gcb.14552	Törnroos et al. (2019)	Res Ar	NA	Size (0-10 mm, 11-20 mm, 21-50 mm, 51-100 mm, >100 mm), enviromental position (infauna, interface, epibenthic, bentho-pelagic), feeding habit (suspension feeder, deposit feder, predator, scavenger, herbivore, parasite), reproductive [missing word after] (direct development, lecithotrophic, planktotrophic, fragmentation/fission), reproductive frequency (semelparous, iteroparous, semi-continuous), …
FUN Azores: a FUNctional trait database for the meio-, macro-, and megafauna from the Azores Marine Park (Mid-Atlantic Ridge)	https://doi.org/10.3389/fevo.2023.1050268	Campanyà-Llovet et al. (2023)	Database paper	Response-Effect, but also L-M-B for the actual trait data classification	Maximum body size (very small (0.1-0.99 cm), small (1-9 cm), medium (10-99 cm), large (100-999 cm), very large (> 1000 cm)), body form (laterally compressed, dorsoventrally compressed, globular, upright, elongated), skeleton material (aragonite, calcite, amorphous calcium carbonate, calcium carbonate, chitin, silica, bone mineral, cartilage, none), feeding structure (tentacles/pals/pseudopodia/un…
Functional adaptations of benthic communities to organic matter enrichment at the edge of an allowable zone of effect (AZE)	https://doi.org/10.1016/j.ecss.2021.107596	Tsikopoulou et al. (2021a)	Res Ar	NA	Maximum body size (small (<10 mm), medium (10-100 mm), large (>100 mm)), sediment position (epifauna, infauna), feeding mode (suspension and filter, deposit, scavenger/opportunist, predator), mobility (sessile, swim, crawl/creep/climb, burrower), bioturbation mode (diffusive mixers, surface depositors, upward conveyors, downward conveyors, none)
Functional and taxonomic (α and β) diversity patterns of macrobenthic communities along a depth gradient (19-2639 m): A case study from the southern Indian continental margin	https://doi.org/10.1016/j.dsr.2020.103250	Sivadas et al. (2020)	Res Ar	NA	Protection (no protection, tube, burrow, soft shell, hard shell), size (small, small-medium, medium, medium-large, large), degree of dependency (low, permanent, temporary), bioturbation (no bioturbation, biodiffusor, upward/downward conveyor, upward conveyor, downward conveyor, surficial, epifauna), mobility (mobile, discretely mobile, sedentary), habit (free, tube dweller, burrow dweller, commen…
Functional and trophic variations in macrofaunal assemblage reflect the ecological effects of bottom-based clam farming	https://doi.org/10.1016/j.ecolind.2021.108510	Sun et al. (2022)	Res Ar	NA	Feeding group (filter feeder group, detritus feeder group, carnivore group), mobility (burrower, swimmer, crawler), vertical position (infauna, epifauna), normal adult size (small (<1cm), small-medium (1-3cm), medium-large (3-10cm), large (>10cm)), longevity (short (<1year), medium (1-3year), long (>3year))
Functional biodiversity loss along natural CO(2) gradients	https://doi.org/10.1038/s41467-018-07592-1	Teixidó et al. (2018)	Res Ar	NA	Morphological form (boring, filaments, stolonial, encrusting, encrusting/leaf-like/with blades, foliose erect thallus/sheets/blades, coarsely branched, articulated, cup-like, massive encrusting, massive hemispheric, massive-erect (height > radius), tree-like), solitary-colonial (solitary, gregarious, colonial), maximum longevity (weeks, 3-11 months, 1 year, 2 years, 5 years, 10 years, >20 years),…
Functional biodiversity of marine soft-sediment polychaetes from two Mediterranean coastal areas in relation to environmental stress	https://doi.org/10.1016/j.marenvres.2018.03.002	Nasi et al. (2018)	Res Ar	Response-Effect	Adult longevity (≤1yr, 1-3yrs, 3-6yrs, 6-10yrs), reproductive frequency (semelparous, iteroparous, semi-continuous), mechanism development (direct, epitokia, lecithotrophic, planktotrophic), larval environmental development (benthic, pelagic), adult environmental position (endofauna, interface, epibiont), adult mobilty (sessile, semi-motile, motile), adult movement method (swimmer, crawler, tube-…
Functional changes across marine habitats due to ocean acidification	https://doi.org/10.1111/gcb.17105	Teixidó et al. (2024)	Res Ar	NA	Morphological form (encrusting, filaments, massive, tree-like), feeding (autotroph, filter feeders, herbivores/grazers, carnivores, detrivores, parasites), growth rates (extreme low (<1 cm/year), moderate (1-5 cm/year), high (>5-10 cm/year)), calcification (without/with calcareous structures), mobility (sessile, vagile), age at reproductive maturity (< than 1 year, > than 1 year), chemical defens…
Functional changes as indicators of trawling disturbance on a benthic community located in a fishing ground (NW Mediterranean Sea)	http://dx.doi.org/10.3354/meps334117	de Juan et al. (2007)	Res Ar	NA	Motility (sedentary, low, medium, high), position (surface, subsurface), feeding type (filter feeders, deposit feeders, predators, scavengers), vulnerability (low, medium, high), body design (vermiform, shell, scales), protection (tube, none), size (<1 cm, 1-5 cm, 5-10 cm, >10 cm), life span (<1 yr, 1-3 yr, >3 yr), resilience (low, medium, high)
Functional changes in benthic communities along a salinity gradient- a western Baltic case study	https://doi.org/10.1016/j.seares.2013.06.003	Darr et al. (2014)	Res Ar	NA	Motility (sedentary, limited free movement, freely motile in/on sediment, semi-pelagic), feeding type (suspension, deposit feeder, predator, scavenger, grazer, parasite or commensal), habitat structure (permanent burrow, hole/pit/non-permanent burrow, tube, mound, creating troughs/trampling on sediment, forming biogenic epibenthic structures), sediment transport (surface-to-deep, deep-to-surface,…
Functional changes in benthic macrofaunal communities along a natural gradient of hypoxia in an upwelling system	https://doi.org/10.1016/j.marpolbul.2021.112056	Bon et al. (2021)	Res Ar	NA	Body size (<0.01 g, 0.01 to 0.1 g, 0.1 to 1 g, >1 g), longevity (<3 years, 4 to 7 years, 8 to 11 years, >11 years), reproductive mode (asexual, sexual with shed-eggs, sexual with brood-eggs), propagule dispersal (pelagic, benthic), body protection (soft, soft-protected, exoskeleton, shell), living habitat (tube, permanent burrow, temporary burrow, sheltered refuge, epibiont, free-living), benthic…
Functional changes in polychaete and mollusc communities in two tropical estuaries	https://doi.org/10.1016/j.ecss.2016.12.019	van der Linden et al. (2017)	Res Ar	NA	Body-mass (very small (<0.01mg,<1mg), small (0.01-0.1mg, 1-10mg), medium (0.1-1mg, 10-50mg), large (>1mg, >50mg)), feeding-strategy (predator, scavenger, grazer, deposit, suspension), habitat (tube dwelling, burrow dwelling, surface dwelling), life span (short (<1 year), medium (1-3 years), long (>3 years)), larval-development (direct (development without larval stage), lecithotrophic (developmen…
Functional composition of epifauna in the south-eastern North Sea in relation to habitat characteristics and fishing effort	https://doi.org/10.1016/j.ecss.2015.12.011	Neumann et al. (2016)	Res Ar	Response-Effect	Adult mobility (permanenet attached, temporally attached, burrower, crawler, swimmer), habit (tubicolous, burrow dweller, free living, attached), feeding type (deposit feeder, filter/suspension feeder, grazer, scavenger, predator), size (small (1-2cm), small-medium (3-10cm), medium (11-20cm), large (21-50cm)), adult longevity (<2yrs., 2-5yrs., 5-10yrs., 10+yrs.), age at sexual maturity (<2yrs., 2…
Functional diversity and species turnover of benthic invertebrates along a local environmental gradient induced by an aquaculture unit: the contribution of species dispersal ability and rarity	https://doi.org/10.1007/s10750-011-0668-6	Dimitriadis and Koutsoubas (2011)	Res Ar	NA	Resource use requirements (detritus feeders, suspension feeders, deposit feeders, herbivores, parasitic), life mode/positioning in the sediment (sub-surface infauna, epifauna), movement in the sediment (mobile, sessile)
Functional diversity and traits assembly patterns of benthic macrofaunal communities in the southern North Sea	https://doi.org/10.1007/978-3-319-13865-7_20	Shojaei et al. (2015)	Book chapter	NA	Feeding habit (surface deposit feeder, sub-surface deposit feeder, suspension feeder, interface feeder, predator, sand licker, grazer, parasite), environmental position (epifauna, infauna, epizoic), adult movement (swimmer, crawler, burrower, sessile), diet type (omnivore, carnivore. herbivore), larval development (direct, lecithotrophic, planktotrophic), sexual differentiation (gonochoric, synch…
Functional diversity in the intertidal macrobenthic community at sewage-affected shores from Southwestern Atlantic	https://doi.org/10.1016/j.marpolbul.2020.111365	Llanos et al. (2020)	Res Ar	NA	Depth penetration (surface, 0 to 3 cm, 3 to 10 cm, >10 cm), maximum size (very small, small, medium, large), feeding mode (deposit-feeder, filter/suspension feeder, herbivore/opportunist/scavenger, grazer, predator), relative adult motility (none, low, medium, high), development mode (planktotrophic, lecithotrophic, direct), living habitat (burrow dweller, attached, tube dweller, free living), to…
Functional diversity of macrobenthic assemblages decreases in response to sewage discharges	https://doi.org/10.1016/j.ecolind.2016.01.003	Gusmao et al. (2016)	Res Ar	NA	Bioturbation (none, biodiffuser, gallery diffuser, regenerator, upward-conveyor, downward-conveyor, bio-irrigator), depth in the sediment (surface, 0-3 cm, 3-8 cm, 8-15 cm, 15-25 cm, >25 cm), body size (≤5 mm, 5-10 mm, 10-20 mm, 20-40 mm, 40-80 mm, 80-160 mm, >160 mm), feeding mode (deposit-feeder, suspension-feeder, opportunist/scavenger, grazer, predator), relative adult mobility (none, low, me…
Functional diversity of macrofaunal assemblages as indicators to assess heavy metal pollution in the Bohai Sea, China	https://doi.org/10.1016/j.marpolbul.2022.114265	Wang et al. (2022)	Res Ar	NA	Feeding mode (deposit, filter/suspension, phytophagy, opportunist/scavenger, predator), enviornmental position (epifauna, parasitism, infauna), mobility (no, low, medium, high), moving mode (tube-builder, burrower, sessile, crawler, swimmer)
Functional diversity of marine macrobenthic communities from sublittoral soft-sediment habitats off northern Chile	https://doi.org/10.1007/s10152-010-0238-8	Pacheco et al. (2011)	Res Ar	L-M-E-B	Size [gr] (small (0.0001-0.001), medium-small (0.02-0.1), medium-large (0.2-1), large (>2)), longevity [years] (0-3, 4-7, 8-11, >12), reproductive mode (asexual reproduction, sexual reproduction-shed eggs, sexual reproduction-brood eggs), propagule dispersal (pelagic dispersal, benthic dispersal), body design (soft, soft-protected (tube/tunic cover), hard exoskeleton, hard shell), living habitat …
Functional diversity of nematode communities in the southwestern North Sea	https://doi.org/10.1016/j.marenvres.2006.10.006	Schratzberger et al. (2007)	Res Ar	NA	Buccal morphology (selective deposit feeders, non-selective deposit feeders, epigrowth feeders, predators), tail shape (short/round, elongated/filiform, conical, clavate), adult length (<1 mm, 1-2 mm, 2-4 mm, >4 mm), adult shape (stout with a length-width ration < 18, slender with a length-width ratio of 18-72, long/thin with a length-width ratio > 72), life history strategy (1-5, from colonisers…
Functional diversity on rocky shores of the SW Atlantic: sewage effluents influence and mask the effects of the latitudinal gradient	https://doi.org/10.3354/meps13441	Garaffo et al. (2020)	Res Ar	NA	Depth (surface, 0-3 cm, 3-8 cm, >8 cm), maximum size (very small, small, medium), feeding mode (deposit-feeder, filter/suspension feeder, opportunist/scavenger, grazer, predator), relative adult mobility (none, low, medium, high), larval development mode (planktotrophic, lecithotrophic, direct), living habitat (burrow dweller, attached, tube dweller, fre living), tolerance to pollution (I, II, II…
Functional Evolution of Benthic Communities in the Rance Basin: Analysis of Biological Traits and Functional Trajectories	https://doi.org/10.2139/ssrn.4751096	Brebant and Sturbois (2024)	Res Ar	NA	Feeding mode (deposit-feeder, suspension-feeder, herbivorous, predator/scavengers), living habit (tube-dwelling, burrow-dwelling, free-living, cravice/hole/under stones, epi/endo-biotic, attached to substratum), mobility (sessile, swim, crawl/creep/climb, burrower), maximum size (<1 cm, 1-2 cm, 1-20 cm, >10 cm), tolerance (sensitive, indifferent, tolerant, second-order opportunist, first order op…
Functional gains of including non-commercial epibenthic taxa in coastal beam trawl surveys: A note	https://doi.org/10.1016/j.csr.2009.01.003	Brind'Amour et al. (2009)	Res Ar	NA	Feeding (planktivores (zoo and/or phyto), invertebrates (mollusks, crustaceans), fish, fish+invertebrates, plants, deposit feeders, planktivores+deposit feeders, detrivores-scavenegers, omnivores (fish, invertebrate, plants), ecological (marine migrant (appears regularly in the estuary), marine seasonal migrant, marine juvenile migrant (marine juveniles using estuary as nursery grounds), estuarin…
Functional Pattern of Benthic Epifauna in the Chukchi Borderland, Arctic Deep Sea	https://doi.org/10.3389/fmars.2021.609956	Zhulay et al. (2021)	Res Ar	NA	Size (small (<10 mm), small-medium (10-50 mm), medium (50-100 mm), medium-large (100-300 mm), large (>300 mm)), body form (globulose, vermiform, dorsoventrally compressed, laterally compressed, upright), reproduction (asexual, sexual-external fertilization, sexual-internal fertilization, sexual-brooding), larval development (planktotrophic, lecithotrophic, direct), living habit (free-living, crev…
Functional redundancy as an indicator for evaluating functional diversity of macrobenthos under the mussel raft farm near Gouqi Island	https://doi.org/10.1016/j.aquaculture.2023.740024	Pei et al. (2024)	Res Ar	NA	Normal body size (very small (<1 cm), small (1-3 cm), medium (3-10 cm), large (>10 cm), body form (globulose, vermiform, flattened dorsally, flattened laterally, conical, cylindrical), body flexibility (high (>40 degrees), low (10-45 degrees), none (<10 degrees)), behavior living habit (attached, tube-dweller, burrower, surface crawler/swimmer), position in sediment (infauna, epifauna)
Functional redundancy in polychaete assemblages from a tropical Large Marine Ecosystem (LME)	https://doi.org/10.11646/zoosymposia.19.1.11	Gimenez and Lana (2020)	Res Ar	NA	Pharynx complexity (absent, ventral, axial muscular, axial non-muscular), jaws presence (absent, present), feeding structures (absent, a single structure (palp or tentacle), a pair of structures, multiple structures), sensory appendages (absent, only one structure, multiple structures), body appendages (absent, present), chaetal (parapodia) pattern (all parapodial features absent, parapodia unira…
Functional structure and diversity of marine benthos reflect food availability and quality, as evidenced by isotopic diversity	https://doi.org/10.1002/lno.12506	Szczepanek et al. (2024)	Res Ar	NA	Maximum size (S, SM, M, ML, L), longevity (very short, short, long, very long), feeding type (suspension feeder, surface deposit feeder, sub-surface deposit feeder, grazer/scraper, predatory/scavenger), mobility (sedentary, limited free movement, freely motile, swimming above sediment), biomixing (no mixing, epifaunal bidiffusors, surficial biodiffusors, deep biodiffusors, gallery biodiffusors), …
Functional structure of marine benthic assemblages using Biological Traits Analysis (BTA): A study along the Emilia-Romagna coastline (Italy, North-West Adriatic Sea)	https://doi.org/10.1016/j.ecss.2011.11.014	Paganelli et al. (2012)	Res Ar	NA	Growth form (dorso-ventral compressed, laterally compressed, globose, vermiform), trophic group (filter feeder, carnivore-omnivore, surface deposit feeder, sub-surface deposit feeder), type of movement (swimmer, burrower, crawler, walker), habit (tube dwelling, burrow dwelling, free living), adult mobility (mobile, moderately mobile, sessile), bioturbation (diffusive mixing, surface deposition, c…
Functional trait composition and diversity patterns of marine macrobenthos across the Arctic Bering Sea	https://doi.org/10.1016/j.ecolind.2019.03.029	Liu et al. (2019)	Res Ar	Response-Effect/L-M-B	Normal adult size (small (<1cm), small-medium (1-6cm), medium-large (6-10cm), large (>10cm)), body form (globulose, vermiform, flattened dorsally, flattened laterally, upright, conical), body flexibility [degrees] (high (>45), low (10-45), none (<10)), longevity [years] (short (≤2), medium (2-5), long (>5)), larval development (planctonic, benthic), living habit (attached, tube-dweller, burrower,…
Functional Trait Responses of Macrobenthos to Anthropogenic Pressure in Three Temperate Intertidal Communities	https://doi.org/10.3389/fmars.2021.756814	Dong et al. (2021b)	Res Ar	NA	Body size (bivalved, vermiform, conical, shrimp/crab-liked, irregular), adult size (very small (<1 cm), small (1-5 cm), medium (5-10 cm), large (>10 cm)), mobility (swimmer/free-living, burrower, crawler, non-motile/semi-motile), position (epifauna, infauna), feeding habit (predator/carnivore, omnivore, suspension feeder, deposit feeder, scavenger/grazer), AMBI groups (sensitive, indifferent, tol…
Functional trait responses to different anthropogenic pressures	https://doi.org/10.1016/j.ecolind.2022.109854	Festjens et al. (2023)	Res Ar	Response-Effect	Morphology (soft, tunic, exoskeleton, crustose, stalked), egg development (asexual/budding, sexual shed eggs-pelagic, sexual shed eggs-benthic, sexual brood eggs), living habit (burrow-dwelling, tube-dwelling, free-living, crevice/hole/under stone, epi/endo zoic/phytic, attached), sediment position (surface, infauna: 0-5cm, infauna: 6-10cm, infauna: >10cm), mobility (sessile, swim, burrower, craw…
Functional Trait-Based Evidence of Microplastic Effects on Aquatic Species	https://doi.org/10.3390/biology12060811	Berlino et al. (2023)	Res Ar	M-P-B	Behaviour, growth, metabolism, reproduction, survival
Functional traits of polychaetes change between different types of Posidonia oceanica habitats	https://doi.org/10.1016/j.marenvres.2022.105731	Katsiaras et al. (2022)	Res Ar	Response-Effect	Brooding (brooding, free spawning), development environment (benthic phase, pelagic phase), mobility (tubed, limited movement, slow movement, free crawling, free burrowing), ecosystem engineering (autogenic, allogenic, no), environmental position (epifauna, infaunal), feeding mode (carnivorous, detritus feeding, serbivorous, scavenger, suspension feeding), bioturbation (upwards/downwards conveyor…
Functional traits provide new insight into recovery and succession at deep-sea hydrothermal vents	https://doi.org/10.1002/ecy.3418	Dykman et al. (2021)	Res Ar	NA	Maximum adult body size (small (~1 mm), medium (~10 mm), large (~100 mm), very large (~1,000 mm)), habitat complexity (does not add complexity, mat forming (<10 cm), bed forming (>10 cm), open bush forming, dense bush forming), trophic mode (symbiont, bacterivore, detrivore, carnivore S (scavenger), carnivore O (other)), feeding method (non-feeding, deposit feeder, suspension feeder, predator, pa…
Functionally similar but taxonomically different: Benthic communities in 1889 and 2006 in an industrialized estuary	https://doi.org/10.1016/j.ecss.2018.11.012	Taupp and Wetzel (2019)	Res Ar	NA	Potential (<5 mm, 5-10 mm, 10-20 mm, 20-40 mm, 40-80 mm, >80 mm), protection (no protection, low protection, soft shell, hard shell), sexual differentiation (hermaphrodite, gonochoristic), reproductive technique (asexual, ovi/ovoviviparous), larval type (no larvae, plantotrophic, lecithotrophic), adult longevity (<1 year, 1-2 years, 2-5 years, >5 years), feeding habits (predator, filter/suspensio…
Functions and ecological status of eight Italian lagoons examined using biological traits analysis (BTA)	https://doi.org/10.1016/j.marpolbul.2008.03.027	Marchini et al. (2008)	Res Ar	NA	Feeding (predator, herbivorous, deposit feeder, filter-feeder), mobility (sessile, swim, burrow, crawl, walk), adult life habitat (infauna, epifauna), budy size [g] (small (<0.001 g), medium (0.01-0.05 g), large (>0.05 g)), life span (short (<1 year), medium (1-5 years), long (>5 years)), reproductive technique (asex, sex: gonocoric, sex: hermaphrodite), larva (none (brooding), bentonic, plankton…
Habitat forming species explain taxonomic and functional diversities in a Mediterranean seamount	https://doi.org/10.1016/j.ecolind.2020.106747	de la Torriente et al. (2020)	Res Ar	NA	Maximum size (small (<2 cm), medium (2-10 cm), medium-large (11-50 cm), large (>50 cm)), longevity (<5 years, 5-10 years, 11-50 years, >50 years), motility (swimmer, crawler, burrower and/or occasional crawler, sessile), benthic position (burrowing, surface, emergent (>20 cm)), feeding habit (scavenger and/or carnivorous, predator/omnivores, deposit-feeder and/or suspension-feeder, filter-feeder)…
Habitat variation, species diversity and ecological functioning in a marine system	https://doi.org/10.1016/j.jembe.2008.07.016	Hewitt et al. (2008)	Res Ar	NA	Motility (sedentary or only moving within fixed tube structure, limited free movement, e.g., withdrawal into sediment, freely motile in or on sediment, semi-pelagic), feeding (suspension, deposit, predator, scavenger, grazer), habitat structure (permanent burrow, simple hole or pit, tube, mound, trough- producing troughs in sediment, trampling across sediment surface), sediment moving (surface (t…
Habitat-diversity relationships in rocky shore algal turf infaunal communities	https://doi.org/10.3354/meps08960	Thrush et al. (2011)	Res Ar	NA	Feeding (suspension feeders, deposit feeders, grazers, predator/scavengers, parasites), adult mobility (sedentary, tube builder, mobile within turf, active local swimming, drifting/rafting), larval mobility (substrate attached, brooded, planktonic)
Harvesting effects on functional structure and composition of tropical invertebrate assemblages	https://doi.org/10.1093/icesjms/fsv179	Jimenez et al. (2016)	Res Ar	NA	Adult size [mm] (small 1-5, medium 5-20, large >20), feeding habit (predator, deposit-feeder, grazer, suspension-feeder, scavenger), sediment localization (surface, 1 cm depth, >1 cm depth, other), living habit (endofauna, epifauna, epizoic), reproductive method (planktonic stage, benthic stage, direct), adult mobility (none, low, medium, high), movement method (sessile, burrow, crawl, slip, swim…
High taxonomic resolution surveys and trait-based analyses reveal multiple benthic regimes in North Sulawesi (Indonesia)	https://doi.org/10.1038/s41598-021-95905-8	Reverter et al. (2021)	Res Ar	NA	Colony formation (solitary, colonial/multimodal), growth form (massive, encrusting, branching), maximum colony size (<10 cm, 10.1-100 cm, >100 cm), longevity (<1 year, 1-10 years, 10-50 years, >50 years), growth rate (up to 3 cm/year, 3.1-10 cm, >10 cm/year), body flexibility (not flexible, limited flexibility (≤45 degrees), highly flexible (>45 degrees)), skeleton presence yes, no), reproductive…
High-resolution fisheries data reveal effects of bivalve dredging on benthic communities in stressed coastal systems	https://doi.org/10.3354/meps13330	McLaverty et al. (2020a)	Res Ar	NA	Maximum size (<10, 10-20, 21-100, 101-200, 200-500, >500 mm), longevity (<1, 1-3, 3-10, >10 y), larval development location (pelagic planktotrophic, pelagic lecithotrophic, benthic (direct)), egg development location (asexual/budding, sexual-pelagic eggs, sexual-benthic eggs, sexual-brood eggs), sediment position (surface, shallow infauna, 0-5cm, mid-depth infauna (5-10 cm), deep-infauna (>10 cm)…
Historical changes in the structure and functioning of the benthic community in the lagoon of Venice	https://doi.org/10.1016/j.ecss.2007.08.006	Pranovi et al. (2008)	Res Ar	NA	Relationship with bottom (epifauna, infauna), body flexibility (>45 degrees, 10-15 degrees, <10 degrees), fragility (low, medium, high), living habit (tube dweller, permanent burrow dweller, crevice dweller, free living), feeding habit (filter feeders, detritus feeders, herbivores, mixed feeders, predators), adult longevity [years] (<2, 2-5, >5), reproductive technique (asexual, sexual (broadcast…
How functional traits of estuarine macrobenthic assemblages respond to metal contamination?	https://doi.org/10.1016/j.ecolind.2016.07.019	Pilo et al. (2016)	Res Ar	NA	Feeding mode (carnivores, sub-surface deposit-feeders, surface deposit-feeders, suspension-feeders, herbivorous), life span (short (<1 year), medium (1-5 years), long (>5 years)), body size (very-small (<1 cm), small (1-3 cm), medium (3-10 cm), large (>10 cm)), motility (sessile, swimmer, crawler, burrower, walker), position in sediments (infauna, epifauna), larval type (none (brooding), benthic,…
Hydrodynamic conditioning of diversity and functional traits in subtidal estuarine macrozoobenthic communities	https://doi.org/10.1016/j.ecss.2017.08.012	van der Wal et al. (2017)	Res Ar	NA	Feeding habit (surface deposit feeders, deposit feeders, suspension feeders, omnivores, carnivores/predators, herbivores, other), mobility (sessile/attached taxa, burrowers, crawlers, swimmers, taxa with unknown traits), ecological groups (EG-I, EG-II, EG-III, EG-IV, EG-V)
Identifying "vital attributes" for assessing disturbance-recovery potential of seafloor communities	https://doi.org/10.1002/ece3.7420	Gladstone-Gallagher et al. (2021)	Res Ar	NA	Presettlement movement potential (yes larval pahse, no or minimal larval phase), postsettlement juvenile movement potential (no movement, benthic movement (includes burrowing and crawling), water column movement (includes swimming, byssus drifting, and rafting), postsettlement adult movement potential (no movement, benthic movement (includes burrowing and crawling), water column movement (include…
Identifying suitable indicators to measure ecological condition of rocky reef ecosystems in South Africa	https://doi.org/10.1016/j.ecolind.2023.110696	Smit et al. (2023)	Res Ar	NA	Morphology (encrusting, massive, cup/column, whip, upright branching)
Impact of and recovery from seabed trawling in soft-bottom benthic communities under natural disturbance of summer hypoxia: A case study in subtropical Hong Kong	https://doi.org/10.3389/fmars.2022.1010909	Xu et al. (2022)	Res Ar	NA	Size (<5 mm, 5 mm-1 cm, 1-3 cm, 3-6 cm, 6-10 cm, >10 cm), larval type (planktotroph, lecithotroph, direct development), mobility (none, low, medium, high), body form (short/cylindrical, dorsally flat, laterally flat, ball shape, long thin, irregular), attachment (none, temporary, permanent), life habitat (sessile, tube (permanent), tube (semi-permanent), burrower, surface crawler), feeding (suspe…
Impact of hypoxia on the structure and function of benthic epifauna in Tolo Harbour, Hong Kong	https://doi.org/10.1016/j.marpolbul.2011.03.019	Fleddum et al. (2011)	Res Ar	NA	Size (<5 mm, 5mm -1 cm, 1-3 cm, 3-6 cm, 6-10 cm, >10 cm), larval type (planktotroph, lecithotroph, direct development), mobility (none, low, medium, high), body form (short/cylindrical, dorsally flat, laterally flat, ball shape, long thin, irregular), attachment (none, temporary, permanent), life habitat (sessile, tube (permanent), tube (semi-permanent), burrower, surface crawler), feeding (suspe…
Impact of multiple stressors on sea bed fauna in a warming Arctic	https://doi.org/10.3354/meps12803	Jorgensen et al. (2019)	Res Ar	Response-Effect	Temperature median (numerical), temperature range numerical), height [cm] (numerical), weight [g] (numerical), mobility (as a crab, as a sea star, as a snail or no movement at all)
Impact of offshore gas platforms on the structural and functional biodiversity of nematodes	https://doi.org/10.1016/j.marenvres.2016.02.001	Fraschetti et al. (2016)	Res Ar	NA	Life strategy (from colonisers to persisters), feeding type (selective deposit feeders, non-selective deposit feeders, epigrowth feeders, predators)
Impacts of artificial reef on community structure and functional traits of macrobenthos near Furong Island, Shandong, China	https://doi.org/10.13287/j.1001-9332.202303.031	Zhan et al. (2023)	Res Ar	NA (only abstract was accessible)	Feeding mode (deposit-feeder, suspension feeder), habitat, body size, life spam, flexibility
Impacts of physical disturbance on the recovery of a macrofaunal community: A comparative analysis using traditional and novel approaches	https://doi.org/10.1016/j.ecolind.2011.03.016	Wan Hussin et al. (2012)	Res Ar	NA	Size, larval type (planktotroph, lecithotroph, direct development), relative adult mobility, body form, degree of attachment, adult life habit, feeding habit, habitat
Importance of functional biodiversity and species-specific traits of benthic fauna for ecosystem functions in marine sediment	10.3354/meps332011	Norling et al. (2007)	Res Ar	NA	Feeding (predator, surface deposit feeder, sub-surface deposit feeder, suspension feeder), behaviour (burrowing, deep burrowing), sediment reworking (gallery builder, biodiffuser)
Incorporating ecological functioning into the designation and management of marine protected areas	https://doi.org/10.1007/978-1-4020-8808-7_7	Frid et al. (2008)	Conference Paper	NA	Maximum size, maximum growth rate, longevity, time to maturity, reproductive method, fecundity, propagule dispersal, body design, living habit, living location/environmental position, exposure potential, degree of flexibility, degree of attachment, strength of attachment, resource capture method, food type, energy transfer efficiency, tissue components, defence strategy, movement method, mobility…
Individual-based simulation of the spatial and temporal dynamics of macroinvertebrate functional groups provides insights into benthic community assembly mechanisms	https://doi.org/10.7717/peerj.5038	Alexandridis et al. (2018)	Res Ar	NA	Temperature (stenothermal, eurythermal), development (planktonic, laid, brooded), dispersal (short, long), fecundity (low, high), tide/salinity (stenohaline, emersed, euryhaline), substrate (mud, muddy sand, muddy gravel, rock, gravel), size [cm] (numerical), position (interface, infauna, epifauna), mobility (mobile, sessile), growth rate (numerical), lifespan [year] (numerical), epibiosis (neutr…
Infaunal community structure, diversity, and function in Pacific-Arctic shelf sediments: a comparison of meiofaunal- and macrofaunal-sized nematodes	https://doi.org/10.3354/meps14397	Charrier et al. (2023a)	Res Ar	NA	Feeding type (selective deposit feeders, non-selective deposit feeders, epistratum feeders, predators/scavengers or omnivores), life-history strategy (1-5, from colonisers to peristers)
Influence of benthic macrofauna community shifts on ecosystem functioning in shallow estuaries	https://doi.org/10.3389/fmars.2014.00041	Kristensen et al. (2014)	Res Ar	NA	Sediment reworking, ventilation
Influence of climate-induced biogeographic range shifts on mudflat ecological functioning in the subtropics	https://doi.org/10.1016/j.ecss.2020.106692	Caswell et al. (2020)	Res Ar	L-M-B	Maximum adult body size (<10 mm, 10-30 mm, 30-50 mm, >50 mm), body shape (round-oval, rectangular-sub-rectangular, vermiform), body armour thickness (none, 0.1-0.5 mm, 0.5-1 mm, 1-5 mm, >5 mm), degree of attachment (none, temporary, permanent), longevity (<1 yr, 1-2 yr, 3-5 yr, 5-10 yr, >10 yr), larval development (direct, planktotrophic, lecithotrophic), feeding (deposit feeder, suspension/filte…
Influence of Deep-Water Corals and Sponge Gardens on Infaunal Community Composition and Ecosystem Functioning in the Eastern Canadian Arctic	https://doi.org/10.3389/fmars.2020.00495	Pierrejean et al. (2020)	Res Ar	NA	Mobility (sessile, mobile, limited, mobility), feeding type (detritus feeder, carnivore/predator, filter/suspension feeder, scavenger, deposit feeder), sediment reworking (biodiffusor, up/down conveyor, epifauna, surficial modifier, small (<3 mm), medium (>3 mm and <10 mm), large (>10 mm))
Influence of phytodetrital quality on macroinfaunal community structure and epifaunal response	https://doi.org/10.3354/meps12778	Campanyà-Llovet and Snelgrove (2019)	Res Ar	NA	Life stage (juvenile, adults), mobility (sessile, discretely motile, motile), feeding morphology (palps, tentacles, pharynx)
Integrating the provision of ecosystem services and trawl fisheries for the management of the marine environment	https://doi.org/10.1016/j.scitotenv.2014.11.042	Muntadas et al. (2015)	Res Ar	NA	Environmental position (epibenthic, endobenthic), habit (attached, bed forming, burrow dwelling, encrusted, erect, free living), growth form (crustose soft, cushion, arborescent, vermiform, tubiculous, globose, turbinate, stellata, articulate, bivalved, pisciform), mobility (swimmer, crawler, burrow, attachment), bioturbation (not relevant, surface, subsurface, deep to surface), feeding mode (dep…
Interregional comparison of benthic ecosystem functioning: Community bioturbation potential in four regions along the NE Atlantic shelf	https://doi.org/10.1016/j.ecolind.2019.105945	Gogina et al. (2020)	Res Ar	NA	Mobility (living ina fixed tube, limited movement, slow free movement through the sediment, free three dimensional movement via burrow system), sediment reworking (epifauna that bioturbate at the sediment-water interface, surficial modifiers, upward and downward coneyors, biodiffusors, regenerators that excavate holes, transferring sediment at depth to the surface)
Invertebrate dispersal and habitat heterogeneity: Expression of biological traits in a seagrass landscape	https://doi.org/10.1016/j.jembe.2010.05.008	Boström et al. (2010)	Res Ar	NA	Mean (adult) size (0.1-1 mm, 1-5 mm, 5mm-1 cm), larval type (planktotrophic, lecithotrophic, direct development), reproductive frequency (semelparous, annual episodic, annual protracted), propagule dispersal range (<0.1 m, 0.1-1 m, 1-10 m, 10-100 m, 100-1000 m, 1000-10 000 m, >10 000 m), environmental position (infauna (>5 cm), infauna (2-5 cm), infauna (top 2 cm), epibenthic, bentho-pelagic), fe…
Is long-term ecological functioning stable: The case of the marine benthos?	https://doi.org/10.1016/j.seares.2014.08.003	Frid and Caswell (2015)	Res Ar	NA	Body size (small (<10 mm), large (>10 mm)), longevity (1-3 years, >3 years), bioturbation (low, moderate, high), life zone (surface (epibenthic), shallow infauna (<5 cm), deep infauna), feeding mode (deposit, filter, omnivore, carnivore)
Is the trophic diversity of marine benthic consumers decoupled from taxonomic and functional trait diversity? Isotopic niches of Arctic communities	https://doi.org/10.1002/lno.11174	Włodarska-Kowalczuk et al. (2019)	Res Ar	NA	Feeding (carnivore, deposit-feeder, suspension-feeder, herbivore, grazer, suctorial parasite), mobility (mobile, discretely mobile, sedentary), food source (sub-surface, surface, epibenthic), size class (under 10 mm, 11-50 mm, 51-100 mm, >100 mm), life habit (attached, burrowing, free-living, tube-dweller, parasitic)
Isotopic and traits-based trophic diversity of Canadian Beaufort Sea benthic communities in relation to food supply	https://doi.org/10.1139/as-2021-0040	Ehrman et al. (2022)	Res Ar	NA	Mobility (sessile, discretely mobile, crawler, swimmer, burrower, tubicolous), feeding type (suspension feeder, deposit feeder, predator, scavenger), body size (20 mm, 100 mm, 250 mm, 500 mm, 750 mm, 12 000 mm), particle transport (resuspension, sediment mixing, advection), food source (POM, detritus, microfauna, macrofauna, phytoplankton, zooplankton)
Joint use of biological traits, diversity and biotic indices to assess the ecological quality status of a Mediterranean transitional system	https://doi.org/10.1016/j.ecolind.2023.109939	Magni et al. (2023)	Res Ar	NA	Maximum size [mm] (<5, 5-30, 30-80, >80), body form (vermiform, dorso-ventral compressed, laterally compressed, globose), protection (no protection, tube, shell), life span (≤1 yr, 1-3 yrs, 3-6 yrs, 6-10 yrs), reproductive frequency (semelparous, iteroparous, semi-continuous), adult feeding habit (suspension feeder, surface deposit feeder, subsurface deposit feeder, herbivore, predation, scavenge…
Lack of strong seasonality in macrobenthic communities from the northern Barents Sea shelf and Nansen Basin	https://doi.org/10.1016/j.pocean.2023.103150	Jordà-Molina et al. (2023)	Res Ar	NA	Size (small (<10 mm), small-medium (10-50 mm), medium (50-100 mm), medium-large (100-300 mm), large (>300 mm)), body form (globose, vermiform/elongate, dorso-ventral compressed, laterally compressed, upright), living habit (free living, crevice dwelling, tube dwelling, burrowing, epi/endo zouc/phyticm attached), adult movement (sessile/none, burrower, crawler, swimmer (facultative)), larval devel…
Learning from the past: functional ecology of marine benthos during eight million years of aperiodic hypoxia, lessons from the Late Jurassic	https://doi.org/10.1111/j.1600-0706.2013.00380.x	Caswell and Frid (2013)	Res Ar	NA	Organism body size (<10 mm, 10-50 mm, 50-100 mm, 100-200 mm, >200 mm), skeletal composition (chitin, aragonite, calcite (low Mg), calcite (high Mg), phosphate), skeletal thickness (<0.1 mm, 0.1-0.5 mm, 0.5-1 mm, 1-5 mm, >5 mm), adult movement (sessile, burrowing, crawling, swimming, gliding), living habit (semi-shallow infaunal, mid-depth infaunal, epifaunal attached, epifaunal free living, borer…
Life history mediates large-scale population ecology in marine benthic taxa	https://doi.org/10.3354/meps08253	Webb et al. (2009)	Res Ar	NA	Body size (<1 cm, 1-2 cm, 3-10 cm, 11-20 cm, ≥21 cm), development mode (planktonic (including both planktotrophic and lecithotrophic development), non-planktonic), feeding method (predators and scavengers, active and passive suspension feeders (filter feeders), suspension and deposit feeders, deposit feeders), lifespan (≤1 yr, >1 yr), adult mobility (crawling, burrowing, swimming and drifitng, at…
Linking multiple facets of biodiversity and ecosystem functions in a coastal reef habitat	https://doi.org/10.1016/j.marenvres.2020.105092	Jones et al. (2020)	Res Ar	Response-Effect	Maximum size [mm] (<10, 10-50, 50-100, 100-200, >200), daily movement capacity (no movement, low (<1 m), medium (1-10 m), high (>10 m)), sediment reworking (epifauna, surficial modifiers, upward and downward conveyors, biodiffusors, regenerators), feeding mode (suspension feeder, surface deposit feeder, sub-surface deposit feeder, predator-scavenger, grazer), bathymetric preference (intertidal, s…
Linking Ross Sea Coastal Benthic Communities to Environmental Conditions: Documenting Baselines in a Spatially Variable and Changing World	https://doi.org/10.3389/fmars.2018.00232	Cummings et al. (2018)	Res Ar	NA	Feeding (suspension feeders, deposit feeder-grazers, predator-scavengers), motility (sedentary, limited motility, freely motile), living position (surface dwellers, shallow (<2 cm), deep (>2 cm))
Linking Species Functional Traits to Specific Biogeochemical Processes under Trawling Pressure	https://doi.org/10.3390/biology11101378	Tsikopoulou et al. (2022)	Res Ar	Response-Effect	Maximum body size (<10 mm, 11-20 mm, 21-100 mm), longevity [max] (<1 year, 1-3 years, 3-10 years), feeding mode (suspension & filter, surface deposit, sub-surface deposit, scavenger/opportunis, surface predaor), bioturbation mode (diffusive mixers, surface depositors, upward conveyors, downward conveyors), living habit (tube-dwelling, burrow-dwelling, free-living, inhabits crevices), sediment pos…
Long-term changes in ecological functioning of temperate shelf sea benthic communities	https://doi.org/10.1016/j.ecss.2020.107097	Shojaei et al. (2021)	Res Ar	L-M-B	Feeding habit (surface deposit feeder, sub-surface deposit feeder, suspension feeder, interface feeder, predator, grazer, parasite), adult movement (swimmer, crawler, burrower, sessile), diet type (omnivore, carnivore, herbivore), larval development (direct, lecithotrophic, planktotrophic), adult longevity [years] (<1, 1-2, 3-10, 10+), habit (burrow dweller, free living, tubiculous, attached), ag…
Long-term variability of macrobenthic community in a shallow coastal lagoon (Valli di Comacchio, northern Adriatic): Is community resistant to climate changes?	https://doi.org/10.1016/j.marenvres.2018.02.026	Pitacco et al. (2018)	Res Ar	NA	Feeding (predator, herbivorous, deposit feeder, filter-feeder), mobility (sessile, swim, burrow, crawl, walk), adult life habitat (infauna, epifauna), body size (small (<0.001g), medium (0.01-0.05g,), large (>0.05g)), life span (short (<1 year), medium (1-5 years), long (>5 years)), reproductive technique (asex, sex: gonocoric, sex: hermaphrodite), type of larva (none (brooding), betnonic, plankt…
Long-term warming affects ecosystem functioning through species turnover and intraspecific trait variation	https://doi.org/10.1111/oik.06698	Salo et al. (2019)	Res Ar	NA	Grazing rate, metabolism [respiration rate], body size)
Loss of benthic macrofauna functional traits correlates with changes in sediment biogeochemistry along an extreme salinity gradient in the Coorong lagoon, Australia	https://doi.org/10.1016/j.marpolbul.2021.113202	Lam-Gordillo et al. (2022)	Res Ar	NA	Bioturbator (biodiffusor, bioirrigator, no bioturbation, surface modifier), body size (large (>20 mm), medium (5-20 mm), small (0.5-5 mm)), feeding mode (deposit feeder, filter/suspension, grazer/scraper, omnivore, predator, scavenger/opportunist, sub-surface deposit feeder), morphology (hard, hard exoskeleton, hard shell, irregular, round, soft/fragile, vermiform), living habit (attached/sessile…
Macrobenthic diversity response to the atlantification of the Arctic Ocean (Fram Strait, 79°N) – A taxonomic and functional trait approach	https://doi.org/10.1016/j.ecolind.2022.109464	Górska et al. (2022)	Res Ar	NA	Size (small (<10 mm), small-medium (10-50 mm), medium (50-100 mm), medium-large (100-300 mm), large (>300 mm)), body form (flattened dorso-ventrally compressed, globulose, flattened laterally-compressed, upright, vermiform), living habit (attached, burrowing, free living, tube/crevice dwelling, epi/endo zoic/phytic), adult movement (burrower, crawler, sessile, swimmer), feeding habit (opportunist…
Macrobenthic functional trait diversity at multiple scales along a subtropical estuarine gradient	https://doi.org/10.3354/meps13033	Morais et al. (2019)	Res Ar	NA	Adult body size (≤5 mm, 5 to 10 mm, 10 to 20 mm, 20 to 40 mm, 40 to 80 mm, 80 to 160 mm, >160 mm), bioturbation type (none, biodiffuser, gallery diffuser, upward conveyor, downward conveyor, bio-irrigator), body design (soft, soft protected (tube/gallery/tunic cover), hard exoskeleton, hardshell), depth in sediment (surface, 0 to 3 cm, 3 to 8 cm, 8 to 15 cm, 15 to 25 cm, >25 cm), feeding type (de…
Macrobenthic Mollusca of the Prince Gustav Channel, Eastern Antarctic Peninsula: An Area Undergoing Colonisation	https://doi.org/10.3389/fmars.2021.771369	Anderson et al. (2021)	Res Ar	NA	Development type (lecithotrophic, planktotrophic, brooder, direct developer), reproduction mode (gonochoric, hermaphroditic, asexual), mobility (crawler, burrower, sessile (encrusting and erect)), lifestyle (infauna, epifauna, epibiotic, demersal, pelagic)
Macrobenthos at marine hotspots along the northwest Indian inner shelf: Patterns and drivers	https://doi.org/10.1016/j.marenvres.2018.12.007	Vijapure et al. (2019)	Res Ar	NA	Feeding mode (predator, grazer, surface deposit feeders, subsurface deposit feeders, detritus feeder, suspension feeders, scavenger), motility (motile, discretely motile, sessile), body size (small, small to medium, medium, medium to large, large), bioturbation mode (upward conveyors, downward conveyors, upward/downward conveyors, biodiffusors, surface modifiers), habitat (free living, tubiculous…
Macrobenthos functional trait responses to heavy metal pollution gradients in a temperate lagoon	https://doi.org/10.1016/j.envpol.2019.06.117	Hu et al. (2019)	Res Ar	NA	Feeding mode (carnivore, surface deposit-feeder, sub-surface deposit-feeder, suspension-feeder, herbivorous), mobility (sessile, tube-builder, burrower, swimmer, crawler), environmental position (infauna, epifauna), body size (very small (<1 cm), small (1-3 cm), medium (3-10 cm), large (>10 cm)), life span (short (<1 year), medium (1-5 years), long (>5 years)), AMBI ecological group (sensitivity …
Macrofauna as a major driver of bentho‐pelagic exchange in the southern North Sea	https://doi.org/10.1002/lno.11748	Neumann et al. (2021)	Res Ar	NA	Mobility, sediment reworking, burrow type, feeding type, injection pocket depth
Macrofaunal bioturbation attributes in relation to riverine influence: What can we learn from the Po River lagoonal system (Adriatic Sea)?	https://doi.org/10.1016/j.ecss.2019.106405	Nasi et al. (2020a)	Res Ar	NA	Mobility (organism that lives in fixed tubes, organism with limited movement, movements through the sediment matrix, free movements via burrow types), sediment reworking (epifauna, superficial modifiers, upward and downward conveyors, biodiffusors, regenerators), burrow type (infauna with internal irrigation, open irrigation (U- or Y-shaped burrows), blind ended irrigation (blind ended buows, no …
Macrofaunal production and biological traits: Spatial relationships along the UK continental shelf	https://doi.org/10.1016/j.seares.2014.01.001	Bolam and Eggleton (2014)	Res Ar	Response-Effect	Maximum size [mm] (<10, 10-20, 21-100, 101-200, >200), morphology (soft, tunic, exoskeleton, crustose, cushion, stalked), longevity [years] (<1, 1-3, 3-10, >10), larval development location (pelagic planktotrophic, pelagic lecithotrophic, benthic (direct)), egg development location (asexual/budding, sexual-shed eggs (pelagic), sexual-shed eggs (benthic), sexual-brood eggs), living habit (tube-dwe…
Macrofaunal recovery following the intertidal recharge of dredged material: a comparison of structural and functional approaches	https://doi.org/10.1016/j.marenvres.2014.01.008	Bolam (2014)	Res Ar	Response-Effect	Maximum size [mm] (<10, 10-20, 21-100, 101-200, >200), morphology (soft, tunic, exoskeleton, crustose, cushion, stalked), longevity [years] (<1, 1-3, 3-10, >10), larval development location (pelagic planktotrophic, pelagic lecithotrophic, benthic (direct)), egg development location (asexual/budding, sexual-shed eggs (pelagic), sexual-shed eggs (benthic), sexual-brood eggs), living habit (tube-dwe…
Maintained functional diversity in benthic communities in spite of diverging functional identities	https://doi.org/10.1111/oik.02894	Weigel et al. (2015)	Res Ar	NA	Maximum size (small (1-5 mm), medium (5-30 mm), large (>30 mm)), protection (no protection, tube, burrow, case, soft shell, hard shell), fragility (fragile, intermediate, robust), longevity (very short (<1 year), short (1-2 year), long (2-5 year), very long (>5 year)), energy (low (>1.7 kJ g-1), medium (1.7-3.4 kJ g-1), high (3.4-5.1 kJ g-1)), environmental position (infauna deep (>5 cm), infauna…
Mapping functional groups can provide insight into ecosystem functioning and potential resilience of intertidal sandflats	https://doi.org/10.3354/meps11692	Greenfield et al. (2016)	Res Ar	NA	Body hardness (calcified (fully calcified shell), soft-bodied, rigid (chitinous exoskeleton or endoskeleton), feeding behaviour (susoension-feeder, deposit-feeder, predator/scavenger, grazer), living position (attached, above surface, top 2 cm, below surface (movement between layers), deep), movement ability (freely mobile on or in sediment, limited movement usually in sediment, sedentary/movemen…
Mapping marine benthic biological traits to facilitate future sustainable development	https://doi.org/10.1002/eap.2905	Bolam et al. (2023)	Res Ar	Response-Effect	Morphology (soft, tunic, exoskeleton, crustose, cushion, stalked), egg development location (asexual, pelagic, benthic, brood), living habit (tube, burrow, free-living, crevice, epi/endo zoic/phytic, attached), sediment position (surface, 0-5 cm, 5-10 cm, >10 cm), mobility (sessile, crawl/creep/climb, burrowers, swim), body size [mm] (<10, 10-20, 21-100, 101-200, 201-500, >500), longevity [years]…
Mapping the vulnerability of animal community to pressure in marine systems: Disentangling pressure types and integrating their impact from the individual to the community level	https://doi.org/10.1093/icesjms/fsv003	Certain et al. (2015)	Res Ar	NA	Size, habitat, speed, shape, texture
Marine benthic ecological functioning over decreasing taxonomic richness	https://doi.org/10.1016/j.seares.2014.04.010	Tornroos et al. (2015)	Res Ar	NA	Size (0-10 mm, 11-20 mm, 21-50 mm, 51-100 mm, >10 mm), adult longevity (<1yr, 1-3yrs, 3-6yrs, 6-10yrs, >10yrs), reproductive frequency (semelparous, iteroparous, semi-continuous), development type (fragmentation, direct, lecithotrophic, planktotrophic), environmental position (deep, middle, top, interface, epibenthic, bentho-pelagic), living habit (attached, tube dweller, burrow dweller, crevice …
Marine ecosystem resilience during extreme deoxygenation: the Early Jurassic oceanic anoxic event	https://doi.org/10.1007/s00442-016-3747-6	Caswell and Frid (2017)	Res Ar	NA	Max. body vol. [[mm^3] (<2000, 2000-20,000, 20,000-200,000, >200,000), skeletal compositon (aragonite, calcite (low Mg), calcite (high Mg), phosphate), skeletal thickness [mm] (<0.5, 0.5-1, 1-3, >3), reproductive method (asexual budding, planktotrophic larvae, lecithotrophic larvae, brood to juvenile), sociability (solitary, gregarious, colonial), adult mobility (sessile, facultatively mobile, mo…
Marine epibenthic functional diversity on Flemish Cap (north-west Atlantic)-Identifying trait responses to the environment and mapping ecosystem functions	https://doi.org/10.1111/ddi.13026	Murillo et al. (2020)	Res Ar	Response-Effect	Maximum body size (small (<2 cm), medium (2-10 cm), medium large (10-50 cm), large (50 cm)), longevity (<5 yrs, 5-10 yrs, 10-50 yrs, >50 yrs), reproductive method (asexual-budding, sexual broadcast spawner, sexual brooder-indirect development pelagic, sexual brooder-direct development demersal or viviparous), propagule dispersal (pelagic planktotrophic, pelagic lecithotrophic, benthic), motility …
Marine macrofaunal traits responses to dredged material disposal	https://doi.org/10.1016/j.marpolbul.2021.112412	Bolam et al. (2021)	Res Ar	Response-Effect	Morphology (soft, tunic, exoskeleton, crustose, cushion, stalked), egg development location (asexual, pelagic, benthic, brood), living habit (tube, burrow, free-living, crevice, epi/endo zoic/phytic, attached), sediment position (surface, 0-5 cm, 5-10 cm, >10 cm), mobility (sessile, burrowers, crawl/creep/climb, swim), body size [mm] (<10, 10-20, 21-100, 101-200, 201-500, >500), longevity (<1, 1-…
Marine snow increases the adverse effects of oil on benthic invertebrates	https://doi.org/10.1016/j.marpolbul.2017.11.028	van Eenennaam et al. (2018)	Res Ar	NA	Lifestyle (infaunal, epifaunal), feeding strategy (deposit feeding, suspension feeding, grazing)
Matching biological traits to environmental conditions in marine benthic ecosystems	https://doi.org/10.1016/j.jmarsys.2006.02.004	Bremner et al. (2006a)	Res Ar	Response-Effect	Individual/colony size (small, small-medium, medium, medium-large, large), adult longevity (<2 yr, 2-5 yr, >5 yr), reproductive method (asexual (budding), sexual (broadcast spawn), sexual (egg lay/brood-planktonic larvae), sexual (egg lay/brood-mini adults)), relative adult mobility (none, low, medium, high), degree of attachment (none, temporary, permanenet), adult movement (sessile, swim, crawl…
Matching ecological functioning with polychaete morphology: Consistency patterns along sedimentary habitats	https://doi.org/10.1016/j.seares.2016.05.001	Otegui et al. (2016)	Res Ar	NA	Feeding apparatus (no buccal organ, ventral buccal origin, ventral muscular proboscis, simple axial proboscis, muscular axial proboscis, unarmed pharynx, jawed pharynx, one pair palps, multiple palps, grooved palps, prostomial grooved palps, peristomial groved palps, prostomial paired palps, prostomial multiple palps, prostomial palps from a crown, peristomial paired palps, peristomial palps mult…
Methane seepage effects on biodiversity and biological traits of macrofauna inhabiting authigenic carbonates	https://doi.org/10.1016/j.dsr2.2016.05.021	Levin et al. (2017)	Res Ar	NA	Feeding (filter feeder, bacterial grazer, surface-deposit feeder, subsurface-deposit feeder, carnivore, omnivore, chemosynthesis via symbionts), lifestyle (tube builder, burrower, errant, sessile-attached), mobility (motile, discretely motile, sessile), size (small (>0.3-2 mm), medium (2-5 mm), large (>5 mm)), calcification (heavy, light or partial, none)
Methods for describing ecological functioning of marine benthic assemblages using biological traits analysis (BTA)	https://doi.org/10.1016/j.ecolind.2005.08.026	Bremner et al. (2006b)	Res Ar	NA	Individual/colony size (small), relative weight (small-medium, medium, medium-large, large), adult longevity [years] (<2, 2-, >5), reproductive technique (asexual (budding), sexual (broadcast spawner), sexual (egg layer/brooder-planktonic larvae), sexual (egg layer/brooder-mini-adults), relative adult mobility (none, low, medium, high), degree of attachment (none, temporary, permanent), adult mov…
Microplastic burden in marine benthic invertebrates depends on species traits and feeding ecology within biogeographical provinces	https://doi.org/10.1038/s41467-023-43788-w	Porter et al. (2023)	Meta-analysis with no functional analysis	NA	Weight [size], environmental position, feeding mechanism, mobility, habit
Microplastics alter multiple biological processes of marine benthic fauna	https://doi.org/10.1016/j.scitotenv.2022.157362	Mason et al. (2022)	Res Ar	NA	Mortality rate, survival rate, number/% of live individuals, somatic growht rate, length increase, weight increase, reproductive success, % live young, sperm velocity, oocyte number, fecundity, % normal development, % larval abnormalities, development type, segment regeneration time, righting time, byssal thread production, cirral beating frequency, swimming speed, prey consumption rate, algal cl…
Modeling of Bioaccumulation in Marine Benthic Invertebrates Using a Multispecies Experimental Approach	https://doi.org/10.1021/acs.est.5b02500	Diepens et al. (2015)	Res Ar	NA	Food type (micro-organisms (bacteria), benthic diatoms, meiofauna, detritus, particulate organic matter, epipelic and epipsammic bacteria, deposited plankton, suspended phytoplankton, mud, sand, phytoplankton, plankton, macrofauna), size [cm] (1-2, 11-20), average lipid content (SD) [%] (1.0 (0.1), 1.5 (0.3), 1.6 (0.3), 1.8 (0.1)), habit (burrow dwelling, infaunal), respiration type (gills, body …
Multi-decadal changes in the megabenthos of the Bay of Fundy: The effects of fishing	https://doi.org/10.1016/j.seares.2007.04.001	Kenchington et al. (2007)	Res Ar	NA	Mobility (sessile, sedentary, motile, very motile), degree of attachment (none, temporary, permanent), habitat interaction (sessile, swim, crawl, vurrow, crevice-dweller), microhabitat (shallow burrower/nest builder (infauna), surface dweller (epifauna), deep burrower (infauna), borer), dominant feeding method (deposit feeder, filter/suspension feeder, algal grazer, predator, scavenger), preferre…
Multiple stressor effects on marine infauna: responses of estuarine taxa and functional traits to sedimentation, nutrient and metal loading	https://doi.org/10.1038/s41598-017-12323-5	Ellis et al. (2017)	Res Ar	NA	Motility (freely motile in or on sediment, sedentary or only moving within fixed tube structures, limited free movement (e.g., withdrawal into sediment)), feeding (deposit, suspension), habitat structure (simple hole or pit, permanent burrow, trough - producing troughs in sediment, tube), sediment particle movement (surface mixing, deep-to-surface, surface (top 2 cm)-to-deep (>2 cm deep)), body s…
Multi-scale functional and taxonomic β-diversity of the macroinvertebrate communities in a Mediterranean coastal lagoon	https://doi.org/10.12681/mms.1844	Cabana et al. (2017)	Res Ar	NA	Mobility (sessile/tube building, semi-mobile/crawling, mobile/free swimming), water column/sediment position (epifauna, surface, subsurface), trophic mode (suspension feeder, deposit feeder, predator, scavenger, grazer), exoskeleton material (calcium, chitin), reproductive mode (gonochoristic, hermaphrodite), development mode (no, planktotrophic, lecithotrophic), body length (body length classes …
Multi-scale habitat modification by coexisting ecosystem engineers drives spatial separation of macrobenthic functional groups	https://doi.org/10.1111/oik.02100	Donadi et al. (2015a)	Res Ar	NA	Bioturbation (none, biodiffuser, gallery diffuser, upward-conveyor, downward-conveyor, bio-irrigator), depth (surface, 0-3 cm, 3-8 cm, 8-15 cm, 15-25 cm, >25 cm), body size [mm] (<5, 5<>10, 10<>20, 20<>40, 40<>80, >80), feeding mode (deposit feeder, suspension feeder, opportunist/scavenger, grazer, predator), longevity (<1 year, 1-2 years, 3-5 years, 6-10 years, >10 years)
Multitrophic functional diversity predicts ecosystem functioning in experimental assemblages of estuarine consumers	https://doi.org/10.1890/14-1977.1	Lefcheck and Duffy (2015)	Res Ar	NA	Defense (none, shell (chitin, calcium carbonate), body plan (articulate (laterally-, ventrally-compressed, subcylindrical), shelled conic, filiform, fusiform), trophic level (grazer, omnivore, predator), maximum biomass (continuous [mg]), mean biomass (continuous [mg]), mobility (swimmer (low, high), tube-builder, crawler), reproductive mode (direct, planktotrophic, ovoviviparous, oviparous), mon…
Musical Chairs on Temperate Reefs Species Turnover and Replacement Within Functional Groups Explain Regional Diversity Variation in Assemblages Associated With Honeycomb Worms	https://doi.org/10.3389/fmars.2021.654141	Muller et al. (2021)	Res Ar	NA	Maximum size [mm] (<10, 10-50, 50-100, >100), longevity (<1 year, 1-2 years, 2-5 years, >5 years), movement (none <1 m, 1-10 m > 10 m), habitat (tube, burrow dwelling, fixed, free), trophic group (suspensivore, surface deposit-feeders, sub-surface deposit-feeders, predator/scavenger, grazers), reproduction (asexual reproduction, gamete emitter in the water column (broadcast spawner), laying or br…
Natural variability in hard-bottom communities and possible drivers assessed by a time-series study in the SW Baltic Sea: know the noise to detect the change	https://doi.org/10.5194/bg-10-5227-2013	Wahl et al. (2013)	Res Ar	NA	Adult body size (<1 mm, 1-10 mm, 10-100 mm, 100-1000 mm, >1000 mm), growth form (encrusting, massive, bushy, filamentous), trophic type (autotroph, predator, suspension feeder, deposit feeder, grazer), modularity (solitary, colonial)
Natural vs. fishing disturbance: drivers of community composition on traditional king scallop, Pecten maximus, fishing grounds	https://doi.org/10.1093/icesjms/fsv152	Szostek et al. (2015)	Res Ar	NA	Maximum size [cm] (<1, 1.1-2.0, 2.1-10.0, 10.1-20.0, 20.1-50.0, >50), morphology (soft, tunic, exoskeleton (chitin/calcium carbonate), crustose, cushion, stalked), longevity [years] (<1, 1-3, 4-10, >10), larval development location (pelagic (planktotrophic), pelagic (lecithotrophic), direct development), habitat (infauna, epifauna), living mode (burrow-dwelling, free-living, crevice/hole/under st…
Nematode biodiversity and benthic trophic state are simple tools for the assessment of the environmental quality in coastal marine ecosystems	https://doi.org/10.1016/j.ecolind.2018.07.032	Bianchelli et al. (2018)	Res Ar	NA	Trophic habit (selective (bacterial) feeders, non-selective deposit feeders, epistrate or epigrowth feeders, predators/omnivores), life strategy (from 1 to 5, from colonisers to persisters)
Nematode communities along a bathymetric transect in the deep eastern Fram Strait (Arctic Ocean): interrelations between diversity, function and environment	https://doi.org/10.3389/fmars.2023.1271447	Schnier et al. (2023)	Res Ar	NA	Feeding type, life-history, tail-shape
Nestedness and turnover unveil inverse spatial patterns of compositional and functional β-diversity at varying depth in marine benthos	https://doi.org/10.1111/ddi.13025	Bevilacqua and Terlizzi (2020)	Res Ar	NA	Body shape (crustose/flat, filamentous/tubular, globose/lobate, shrub-like, erect - coarsely branched, erect - arborescent), body size [cm] (1<, 1-2, 3-10, 11-20, 21-50, >50), flexibility (rigid (<10 degrees), intermediate (>10 degrees and <45 degrees), flexible (>45 degrees)), fragility (fragile, intermediate, robust), growth form (individual, modular), life cycle (haplontic, diplontic, haplodip…
Nestedness of trophic links and biological traits in a marine food web	https://doi.org/10.1890/ES14-00515.1	Nordström et al. (2015)	Res Ar	Response-Effect	Body size, body design (vermiform, bivalved, turbinate, articulate, pisciform), protection (no protection, tube or case, burrow, soft shell, hard shell, spines), feeding habit (detrivore, herbivore, carnivore), environmental position (infauna deep (>5 cm), infauna middle (2-5 cm), infauna top (<2 cm), epifauna, benthic-pelagic), mobility (sessile, crawler, facultative swimmer, obligate swimmer), …
Novel feeding interactions amplify the impact of species redistribution on an Arctic food web	https://doi.org/10.1111/gcb.15196	Pecuchet et al. (2020a)	Res Ar	NA	Body size (continuous values, average), metabolic type (endotherm vertebrate, ectotherm vertebrate, ectotherm invertebrate, basal species), feeding environment (benthic, bentho-pelagic, pelagic), mode of resource acquisition (predator, deposit feeder, filter feeder), feeding guild (herbivore, carnivore), feeding on living or dead (living resource, dead resource), range of resource sizes (<1 mm, 1…
NZTD - The New Zealand Trait Database for shallow-water marine benthic invertebrates	https://doi.org/10.1038/s41597-023-02414-6	Lam-Gordillo et al. (2023)	Database paper	NA	Bioturbation (biodiffusor, bioirrigator, no bioturbation, surface modifier), body size (large (>20 mm), medium (5-20 mm), small (0.5-5 mm)), degree of attachment (none, permanent), feeding mode (deposit feeder, filter/suspension, grazer/scraper, omnivore, predator, scavenger/opportunist, sub-surface deposit feeder), living habit (attached, burrower, free living/surface crawler, parasite/commensal…
Organism functional traits and ecosystem supporting services – A novel approach to predict bioirrigation	https://doi.org/10.1016/j.ecolind.2018.04.026	Wrede et al. (2018)	Res Ar	Response-Effect	Burrow type (epifauna/internal irrigation, open irrigation, blind ended irrigation), feeding type (surface filter feeder, predator, deposit feeder, sub surface filter feeder), injection pocket depth (0-2 cm, 2-5 cm, 5-10 cm, >10 cm)
Organism-sediment interactions govern post-hypoxia recovery of ecosystem functioning	https://doi.org/10.1371/journal.pone.0049795	Van Colen et al. (2012)	Res Ar	NA	Feeding trait (surface deposit feeder, subsurface deposit feeder, suspension feeder, omnivores, predators/scavengers), mobility (living in a fixed tube, limited movement, slow movement through the sediment, free movement via burrow system), sediment reworking (surficial modifiers, head-down feeders that actively transport sediment to the surface, biodiffusors that randomlu transport sediment over…
Patterns in Taxonomic and Functional Diversity of Macrobenthic Invertebrates Across Seagrass Habitats: a Case Study in Atlantic Canada	https://doi.org/10.1007/s12237-015-9967-x	Wong and Dowd (2015)	Res Ar	NA	Motility (sedentary or moves only within a fixed tube, swim, crawl on sediment surface or plants, motile within sediments), feeding (filter feeding, predator, scavenger, grazer, surface deposit feeder, sub-surface deposit feeder), habitat structure (burrow, tube), sediment movement (none/free living, surface (top 2 cm) to deep, deep to surface, surface mixing, no sediment mixing), size (small (0.…
PCB-induced changes of a benthic community and expected ecosystem recovery following in situ sorbent amendment	https://doi.org/10.1002/etc.574	Janssen et al. (2011)	Res Ar	NA	Feeding mode (subsurface carnivores, subsurface deposit feeders, surface deposit feeders, surface carnivores, filter and surface feeders combined, filter feeders), reproductive mode (species that lay their eggs on the sediment surface with fully developed juveniles being released from the egg or species that produce clones by fission, species that brood their young away from the sediments and rel…
Pollution has negative effects on macrozoobenthic trait diversity in a large subtropical estuary	https://doi.org/10.1016/j.marpolbul.2022.114101	Pedelacq et al. (2022)	Res Ar	Response-Effect	Body size (small (0.5-1 cm), medium (1-2 cm), large (>2 cm), mobility (semi-mobile, mobile), morphology (hard shell, vermiform, globulose), feeding mode (sub-surface deposit feeder, surface deposit feeder, filter/suspension, predator, grazer), sediment position (epifaunal, infaunal-superficial (<2 cm), infaunal (>2 cm)), indicator role (sensitive, indifferent, tolerant, 2nd order, opportunistic)
Polytraits: A database on biological traits of marine polychaetes	https://doi.org/10.3897/BDJ.2.e1024	Faulwetter et al. (2014)	Database paper	NA	Body size [max] (<2.5 mm, 2.5 mm-10 mm, 11 mm-20 mm, 21 mm-50 mm, 51 mm-80 mm, 81 mm-100 mm, >100 mm), complex species (yes, no), depth zonation (supralittoral zone, littoral zone, sublittoral zone, bathyal zone, abyssal zone, hadal zone), ecosystem engineering (yes, noo, biodiffusor, upward conveyor, downward conveyor, regenerator, blind-ended ventilation, open-ended ventilation, habitat-buildin…
Potential marine benthic colonisers of offshore wind farms in the English channel: A functional trait-based approach	https://doi.org/10.1016/j.marenvres.2023.106061	Boutin et al. (2023)	Res Ar	NA	Maximum body size (small (<10 mm), small-medium (10-50 mm), medium (50-100 mm), medium-large (100-300 mm), large (>300 mm), reproduction (asexual, gonochoric, hermaphrodite), larval development (pelagic, benthic, direct (no larval stage)), larval diet (planktotrophic, lecithotrophic, direct (no larval stage)), life span (short (<2 years), short-medium (2-5 years), medium-long (5-20 years), long (…
Predation on marine bryozoan colonies: taxa, traits and trophic groups	https://doi.org/10.3354/meps07322	Lidgard (2008)	Res Ar	NA	Size (0.2-2 cm, 2.1-4 cm, 4.1-8 cm, 8.1-16 cm, 16.1-100 cm), loco (crawling or creeping, swimming, crawling and swimming), feed (engulf and crush food organism ingesting it whole or in large pieces, tear or shred food organism commonly ripping part into pieces for ingestion, scrape or rasp food organism cutting part (or all) away from body or substrate for ingestion, pierce body of food organism …
Process-driven and biological characterisation and mapping of seabed habitats sensitive to trawling	https://doi.org/10.1371/journal.pone.0184486	Foveau et al. (2017)	Res Ar	NA	Position (deep burrowing, surface burrowing (first cm), surface, emergent), feeding (scavengers, deposit feeders/predators, filter feeders), motility (highly mobile (swimming), mobile (crawling), sedentary, sessile (attached)), size (small (<5 cm), medium (5-10 cm), large (>10 cm), fragility (hard shell/burrow/vermiform/regeneration, flexible, no protection, fragile shell/structure)
Protected yet unmanaged: insights into the ecological status of conservation priority stony reefs in Belgian waters based on the integrative use of remote sensing technologies	https://doi.org/10.3389/fenvs.2023.1253932	Montereale Gavazzi et al. (2023)	Res Ar	NA	Life history, morphology, behaviour
Qualitative modelling of functional relationships in marine benthic communities	https://doi.org/10.1016/j.ecolmodel.2017.07.021	Alexandridis et al. (2017b)	Res Ar	NA	Low temperature tolerance (eurythermal, stenothermal), early development mode (planktonic, laid, brooded), larval dispersal distance (short, long), maximum fecundity (low, high), tidal emersion/low salinity tolerance (emersed, euryhaline, stenohaline), preferred substrate type (mud, muddy sand, sand, muddy gravel, gravel, rock), maximum size (1 cm, 2 cm, 10 cm, 20 cm, 40 cm), minimum space requir…
Quantifying recovery rates and resilience of seabed habitats impacted by bottom fishing	https://doi.org/10.1111/1365-2664.12277	Lambert et al. (2014)	Res Ar	NA	Feeding behaviour (suspension feeder, deposit feeder, scavenger, predator, grazer), size (medium, medium-large, and large size animals (11–20, 21–50 and >50 cm)), life span (medium (2-5 years), long (>5 years)), mobility (no mobility, low mobility, permanently attached), flexibility (high (>45 degrees))
Rapid faunal colonization and recovery of biodiversity and functional diversity following eelgrass restoration	https://doi.org/10.1111/rec.13887	Gagnon et al. (2023)	Res Ar	NA	Maximum size (<1, 1-5, 5-10 mm, 1-5 cm, >5 cm), environmental position (infaunal, epibenthic), longevity (<1, 1-2, 2-5, >5 yr), reproductive type (sexual, asexual), reproductive strategy (semelparous, iteroparous), reproductive mode (broadcast spawner, egg layer, egg brooder), pelagic stage (no, yes), mobility (sessile, semi-mobile, mobile), movement/attachment type (swimmer, crawler, attached (e…
Rare species, habitat diversity and functional redundancy in marine benthos	https://doi.org/10.1016/j.seares.2007.10.001	Ellingsen et al. (2007)	Res Ar	NA	Body size (large, medium, small), feeding mode (predators+scavengers, deposit feeders, grazers, suspension feeders), placement in sediment (surface dwellers, top 2 cm, below 2 cm, throughout), bioturbation potential (high, medium, low-none)
Recovery in Antarctic benthos after iceberg disturbance: Trends in benthic composition, abundance and growth forms	10.3354/meps278001	Teixidó et al. (2004)	Res Ar	NA	Growth form (bush, sheet, tree, mound)
Reducing fisheries impacts on the seafloor: A bio-economic evaluation of policy strategies for improving sustainability in the Baltic Sea	https://doi.org/10.1016/j.fishres.2020.105681	Bastardie et al. (2020)	Res Ar	NA	Longevity/maximum animal lifespan
[truncated: 115 more rows]
